# Supplementary material for: Morphological and molecular diversity of Lake Baikal candonid ostracods, with description of a new genus
Source: Zookeys. 2017 Jul 11;(684):19–56. doi: 10.3897/zookeys.684.13249 (PMC5523182; doi:10.3897/zookeys.684.13249)
Supplement: XML Treatment for Mazepovacandona [file zookeys.684.13249-treatment1.xml]

<!DOCTYPE tp:taxon-treatment
  PUBLIC "-//TaxonX//DTD Taxonomic Treatment Publishing DTD v0 20100105//EN" "tax-treatment-NSO.dtd">
<tp:taxon-treatment xmlns:tp="http://www.plazi.org/taxpub"><tp:treatment-meta><kwd-group><label>Taxon classification</label><kwd><named-content xmlns:xlink="http://www.w3.org/1999/xlink" content-type="kingdom">Animalia</named-content></kwd><kwd><named-content xmlns:xlink="http://www.w3.org/1999/xlink" content-type="order">Podocopida</named-content></kwd><kwd><named-content xmlns:xlink="http://www.w3.org/1999/xlink" content-type="family">Candonidae</named-content></kwd></kwd-group><mixed-citation publication-type="journal"><person-group><name><surname>Karanovic</surname><given-names>Ivana</given-names></name><name><surname>Sitnikova</surname><given-names>Tatiana Ya.</given-names></name></person-group><article-title>Morphological and molecular diversity of Lake Baikal candonid ostracods, with description of a new genus</article-title><source>Zookeys</source><day>11</day><month>7</month><year>2017</year><volume>2017</volume><issue>684</issue><fpage>19</fpage><lpage>56</lpage><pub-id pub-id-type="doi">10.3897/zookeys.684.13249</pub-id></mixed-citation></tp:treatment-meta><tp:nomenclature><label>Genus</label><tp:taxon-name>
              <tp:taxon-name-part taxon-name-part-type="genus" reg="Mazepovacandona">Mazepovacandona</tp:taxon-name-part>
              <object-id xmlns:xlink="http://www.w3.org/1999/xlink" content-type="zoobank" xlink:type="simple">http://zoobank.org/3CEDBD01-E93F-499C-991A-984D6B089700</object-id>
            </tp:taxon-name><tp:taxon-status xmlns:xlink="http://www.w3.org/1999/xlink" xlink:type="simple">gen. n.</tp:taxon-status></tp:nomenclature><tp:treatment-sec sec-type="type species" id="SECID0E6NAC"><title>Type species.</title><p>
              <italic><tp:taxon-name><tp:taxon-name-part taxon-name-part-type="genus" reg="Mazepovacandona">Mazepovacandona</tp:taxon-name-part> <tp:taxon-name-part taxon-name-part-type="species" reg="directa">directa</tp:taxon-name-part></tp:taxon-name></italic> (Bronstein, 1947), comb. n.</p></tp:treatment-sec><tp:treatment-sec sec-type="Other species" id="SECID0EQOAC"><title>Other species.</title><p>
              <italic><tp:taxon-name><tp:taxon-name-part taxon-name-part-type="genus" reg="Mazepovacandona">M.</tp:taxon-name-part> <tp:taxon-name-part taxon-name-part-type="species" reg="godlewski">godlewski</tp:taxon-name-part></tp:taxon-name></italic> (Mazepova, 1984), comb.n., <italic><tp:taxon-name><tp:taxon-name-part taxon-name-part-type="genus" reg="Mazepovacandona">M.</tp:taxon-name-part> <tp:taxon-name-part taxon-name-part-type="species" reg="navitarum">navitarum</tp:taxon-name-part></tp:taxon-name></italic> (Mazepova, 1976), comb. n., <italic><tp:taxon-name><tp:taxon-name-part taxon-name-part-type="genus" reg="Mazepovacandona">M.</tp:taxon-name-part> <tp:taxon-name-part taxon-name-part-type="species" reg="orbiculata">orbiculata</tp:taxon-name-part></tp:taxon-name></italic> (Mazepova, 1990), comb. n., <italic><tp:taxon-name><tp:taxon-name-part taxon-name-part-type="genus" reg="Mazepovacandona">M.</tp:taxon-name-part> <tp:taxon-name-part taxon-name-part-type="species" reg="spicata">spicata</tp:taxon-name-part></tp:taxon-name></italic> (Mazepova, 1982), comb. n.</p></tp:treatment-sec><tp:treatment-sec sec-type="diagnosis" id="SECID0EDAAE"><title>Diagnosis.</title><p>Shell shape variable, but surface generally smooth or poorly ornamented. A1 7- or 6-segmented. Male A2 with t-setae transformed into sensory setae, z-setae transformed into claws. Female A2 G2-claw considerably shorter than G1 or G3. Exopod of A2 consisting of small plate and three setae of which one is long. Male prehensile palps asymmetrical and both with hook-like fingers. L6 with basal seta and with one seta on each endopodal segment, except on last segment, which carries two setae and one claw. L7 with only d1- and dp-setae on basal segment, e- and f-setae <!--PageBreak-->missing, g-seta long; terminal segment with short h1-seta and h2- and h3-setae equally long; penultimate segment divided or incompletely divided. UR with both claws and setae present. Zenker organ with variable number of spine whorls, varying from 3+2 to 5+2; anterior part (cap) hemispherical, lattice-like structure well-developed. Hemipenis with small a-lobe not projecting laterally; M-peace terminally rounded (ball-like); ejaculatory process (bursa copulatrix) terminally pointed.</p></tp:treatment-sec><tp:treatment-sec sec-type="etymology" id="SECID0ELAAE"><title>Etymology.</title><p>The genus is named after late Dr. Galina Mazepova as an acknowledgment of her outstanding contribution to the study of Lake Baikal ostracod fauna.</p></tp:treatment-sec><tp:treatment-sec sec-type="remarks" id="SECID0EQAAE"><title>Remarks.</title><p>
              <italic><tp:taxon-name><tp:taxon-name-part taxon-name-part-type="genus" reg="Mazepovacandona">Mazepovacandona</tp:taxon-name-part></tp:taxon-name></italic> currently contains five morphologically diverse species. The carapace shape (from triangular to banana shaped) is only one example of this diversity. The number of segments on the antennule and the way male z-setae on the second antenna are developed is also variable, however all females have G2-claw on the second antenna shorter than the rest of the claws. The number of setae on the second segment of the Md-palp is also variable and it can be either three or four. Prehensile palps are dissimilar among species, although all have clearly pronounced hooked-like fingers on both left and right palp. The basal seta (d1) on the walking leg is shorter in all five species than in two <italic><tp:taxon-name><tp:taxon-name-part taxon-name-part-type="genus" reg="Baicalocandona">Baicalocandona</tp:taxon-name-part></tp:taxon-name></italic> species redescribed here. The length of this seta relative to the d2-seta (always absent in <tp:taxon-name><tp:taxon-name-part taxon-name-part-type="family">Candonidae</tp:taxon-name-part></tp:taxon-name>) is an important taxonomic character in some <tp:taxon-name><tp:taxon-name-part taxon-name-part-type="family">Cyprididae</tp:taxon-name-part></tp:taxon-name>, such as <tp:taxon-name><tp:taxon-name-part taxon-name-part-type="subfamily">Cyprinotinae</tp:taxon-name-part></tp:taxon-name> (see the key in <xref ref-type="bibr" rid="B23">Karanovic 2012</xref>) and <tp:taxon-name><tp:taxon-name-part taxon-name-part-type="subfamily">Eucypridinae</tp:taxon-name-part></tp:taxon-name> (see <xref ref-type="bibr" rid="B39">Martens 1989</xref>). The d1-seta is often absent in <tp:taxon-name><tp:taxon-name-part taxon-name-part-type="family">Candonidae</tp:taxon-name-part></tp:taxon-name>, and the importance of its length for the taxonomy of the family has never been studied. In all <italic><tp:taxon-name><tp:taxon-name-part taxon-name-part-type="genus" reg="Mazepovacandona">Mazepovacandona</tp:taxon-name-part></tp:taxon-name></italic> the penultimate segment of the cleaning leg is at least partially subdivided, but this tends to be a variable character, for example in <italic><tp:taxon-name><tp:taxon-name-part taxon-name-part-type="genus" reg="Candona">Candona</tp:taxon-name-part></tp:taxon-name></italic>, <italic><tp:taxon-name><tp:taxon-name-part taxon-name-part-type="genus" reg="Fabaeformiscandona">Fabaeformiscandona</tp:taxon-name-part></tp:taxon-name></italic> (see <xref ref-type="bibr" rid="B47">Meisch 2000</xref>), and a few genera from Australia (see <xref ref-type="bibr" rid="B22">Karanovic 2007</xref>). The hemipenis morphology in <italic><tp:taxon-name><tp:taxon-name-part taxon-name-part-type="genus" reg="Mazepovacandona">Mazepovacandona</tp:taxon-name-part></tp:taxon-name></italic> is characterized by a rounded distal end of the M-peace. The morphology of this part is an important taxonomic character in <italic><tp:taxon-name><tp:taxon-name-part taxon-name-part-type="genus" reg="Candona">Candona</tp:taxon-name-part></tp:taxon-name></italic> (see <xref ref-type="bibr" rid="B52">Petkovski 1960</xref>). Also, the ejaculatory process (<italic>bursa copulatrix</italic>) is pointed in all species of the new genus, but the morphology of this part has not been studied for its taxonomic importance. The hemipenis of the two examined species (<italic><tp:taxon-name><tp:taxon-name-part taxon-name-part-type="genus" reg="Mazepovacandona">M.</tp:taxon-name-part> <tp:taxon-name-part taxon-name-part-type="species" reg="directa">directa</tp:taxon-name-part></tp:taxon-name></italic> and <italic><tp:taxon-name><tp:taxon-name-part taxon-name-part-type="genus" reg="Mazepovacandona">M.</tp:taxon-name-part> <tp:taxon-name-part taxon-name-part-type="species" reg="orbiculata">orbiculata</tp:taxon-name-part></tp:taxon-name></italic>) was in an erected state and because of that the position of the a-lobe and its shape were not easy to observe. It is interesting to note that all examined males of <italic><tp:taxon-name><tp:taxon-name-part taxon-name-part-type="genus" reg="Mazepovacandona">M.</tp:taxon-name-part> <tp:taxon-name-part taxon-name-part-type="species" reg="directa">directa</tp:taxon-name-part></tp:taxon-name></italic> had their hemipenis erected. The hemipenis illustrations of these two species in <xref ref-type="bibr" rid="B38">Mazepova (1990)</xref> also show an erected copulatory organ. The Zenker organ has a balloon-like anterior end, a characteristic which has been noted in <italic><tp:taxon-name><tp:taxon-name-part taxon-name-part-type="genus" reg="Pseudocandona">Pseudocandona</tp:taxon-name-part> <tp:taxon-name-part taxon-name-part-type="species" reg="inaequivalvis">inaequivalvis</tp:taxon-name-part> <tp:taxon-name-part taxon-name-part-type="subspecies" reg="baikalensis">baikalensis</tp:taxon-name-part></tp:taxon-name></italic> Bronstein, 1947, some <italic><tp:taxon-name><tp:taxon-name-part taxon-name-part-type="genus" reg="Undulacandona">Undulacandona</tp:taxon-name-part></tp:taxon-name></italic> species (see <xref ref-type="bibr" rid="B63">Smith 2011</xref>; <xref ref-type="bibr" rid="B25">Karanovicand Cho 2017</xref>), and in the families <tp:taxon-name><tp:taxon-name-part taxon-name-part-type="family">Cyclocyprididae</tp:taxon-name-part></tp:taxon-name> and <tp:taxon-name><tp:taxon-name-part taxon-name-part-type="family">Paracyprididae</tp:taxon-name-part></tp:taxon-name> (see <xref ref-type="bibr" rid="B7">Danielopol 1982</xref>). The morphology and development of the Zenker organ has been studied recently (see <xref ref-type="bibr" rid="B72">Yamada and Matzke-Karasz 2012</xref>; <xref ref-type="bibr" rid="B73">Yamada et al. 2014</xref>). The phylogenetic importance of its morphology is recognized on the higher taxonomic levels (<xref ref-type="bibr" rid="B6">Danielopol 1978</xref>; <xref ref-type="bibr" rid="B45">Matzke-Karasz 1997</xref>), but not well understood at the generic or even family level. Many of the <tp:taxon-name><tp:taxon-name-part taxon-name-part-type="family">Candonidae</tp:taxon-name-part></tp:taxon-name> genera have the number of whorls of spines as a part of their diagnosis. In the new genus, the number ranges from five to seven, and they all have well-developed spines, which is a sign of the sexual ma<!--PageBreak-->turity (<xref ref-type="bibr" rid="B73">Yamada et al. 2014</xref>). Interestingly, <xref ref-type="bibr" rid="B32">Kesling (1957)</xref> reported a variability of the whorl numbers in one <italic><tp:taxon-name><tp:taxon-name-part taxon-name-part-type="genus" reg="Candona">Candona</tp:taxon-name-part></tp:taxon-name></italic> species, where some individuals have seven and others eight whorls. The latter number is very unusual in the family <tp:taxon-name><tp:taxon-name-part taxon-name-part-type="family">Candonidae</tp:taxon-name-part></tp:taxon-name>, where the number of whorls never exceeds seven.</p><p>Despite the morphological diversity of <italic><tp:taxon-name><tp:taxon-name-part taxon-name-part-type="genus" reg="Mazepovacandona">Mazepovacandona</tp:taxon-name-part></tp:taxon-name></italic>, this genus seems to be most closely related to <italic><tp:taxon-name><tp:taxon-name-part taxon-name-part-type="genus" reg="Candona">Candona</tp:taxon-name-part></tp:taxon-name></italic> and <italic><tp:taxon-name><tp:taxon-name-part taxon-name-part-type="genus" reg="Fabaeformiscandona">Fabaeformiscandona</tp:taxon-name-part></tp:taxon-name></italic>. For example, prehensile palps of <italic><tp:taxon-name><tp:taxon-name-part taxon-name-part-type="genus" reg="Mazepovacandona">M.</tp:taxon-name-part> <tp:taxon-name-part taxon-name-part-type="species" reg="directa">directa</tp:taxon-name-part></tp:taxon-name></italic> (elongated) are very similar to <italic><tp:taxon-name><tp:taxon-name-part taxon-name-part-type="species" reg="candida">candida</tp:taxon-name-part></tp:taxon-name></italic>-group of <italic><tp:taxon-name><tp:taxon-name-part taxon-name-part-type="genus" reg="Candona">Candona</tp:taxon-name-part></tp:taxon-name></italic>, while female genital lobe bears similarity to the <italic><tp:taxon-name><tp:taxon-name-part taxon-name-part-type="species" reg="neglecta">neglecta</tp:taxon-name-part></tp:taxon-name></italic>-group. There is also similarity with <italic><tp:taxon-name><tp:taxon-name-part taxon-name-part-type="genus" reg="Fabaeformiscandona">Fabaeformiscandona</tp:taxon-name-part></tp:taxon-name></italic>, especially because several of its species have rounded distal part of the M-peace. The <italic>breuli</italic>-group of the latter genus is particularly similar to <italic><tp:taxon-name><tp:taxon-name-part taxon-name-part-type="genus" reg="Mazepovacandona">Mazepovacandona</tp:taxon-name-part></tp:taxon-name></italic> in sense that the M-peace is not so strongly sclerified and that most species have an UR with a long posterior seta. However, most of the species currently belonging to this group have a completely fused penultimate segment of the cleaning leg.</p></tp:treatment-sec><ref-list><ref id="B23"><mixed-citation xmlns:xlink="http://www.w3.org/1999/xlink" xlink:type="simple">
          <person-group><name name-style="western"><surname>Karanovic</surname><given-names>I</given-names></name></person-group> (<year>2012</year>) <source>Recent freshwater ostracods of the world.</source> <publisher-name>Springer</publisher-name>, <publisher-loc>Berlin-Heidelberg</publisher-loc>, <size units="page">608 pp</size>. <ext-link xlink:type="simple" ext-link-type="doi" xlink:href="10.1007/978-3-642-21810-1">https://doi.org/10.1007/978-3-642-21810-1</ext-link></mixed-citation></ref><ref id="B39"><mixed-citation xmlns:xlink="http://www.w3.org/1999/xlink" xlink:type="simple">
          <person-group><name name-style="western"><surname>Martens</surname><given-names>K</given-names></name></person-group> (<year>1989</year>) <article-title>On the systematic position of the Eucypris clavata-group, with a description of Trajancypris gen. n. (<tp:taxon-name><tp:taxon-name-part taxon-name-part-type="subphylum">Crustacea</tp:taxon-name-part></tp:taxon-name>, <tp:taxon-name><tp:taxon-name-part taxon-name-part-type="class">Ostracoda</tp:taxon-name-part></tp:taxon-name>)</article-title>. <source>Archiv für Hydrobiologie</source>. Suppl. 3 <volume>2</volume>, <fpage>227</fpage>–<lpage>251</lpage>.</mixed-citation></ref><ref id="B47"><mixed-citation xmlns:xlink="http://www.w3.org/1999/xlink" xlink:type="simple">
          <person-group><name name-style="western"><surname>Meisch</surname><given-names>C</given-names></name></person-group> (<year>2000</year>) <source>Freshwater <tp:taxon-name><tp:taxon-name-part taxon-name-part-type="class">Ostracoda</tp:taxon-name-part></tp:taxon-name> of Western and Central Europe</source>. <publisher-name>Spektrum Akademischer Verlag GmbH</publisher-name>, <publisher-loc>Heidelberg, Berlin</publisher-loc>.</mixed-citation></ref><ref id="B22"><mixed-citation xmlns:xlink="http://www.w3.org/1999/xlink" xlink:type="simple">
          <person-group><name name-style="western"><surname>Karanovic</surname><given-names>I</given-names></name></person-group> (<year>2007</year>) <source><tp:taxon-name><tp:taxon-name-part taxon-name-part-type="subfamily">Candoninae</tp:taxon-name-part></tp:taxon-name> (<tp:taxon-name><tp:taxon-name-part taxon-name-part-type="class">Ostracoda</tp:taxon-name-part></tp:taxon-name>) from the Pilbara Region in Western Australia.</source> <publisher-name>Crustaceana</publisher-name>, <publisher-loc>Monographs 7</publisher-loc>, <size units="page">433 pp</size>.</mixed-citation></ref><ref id="B52"><mixed-citation xmlns:xlink="http://www.w3.org/1999/xlink" xlink:type="simple">
          <person-group><name name-style="western"><surname>Petkovski</surname><given-names>TK</given-names></name></person-group> (<year>1960</year>) <article-title>Zur Kenntnis der Crustaceen des Prespasees.</article-title> <source>Musei Macedonici Scientiarum Naturalium</source> <volume>15</volume>: <fpage>117</fpage>–<lpage>131</lpage>.</mixed-citation></ref><ref id="B38"><mixed-citation xmlns:xlink="http://www.w3.org/1999/xlink" xlink:type="simple">
          <person-group><name name-style="western"><surname>Mazepova</surname><given-names>GF</given-names></name></person-group> (<year>1990</year>) <source>Rakushkovye Rachki (<tp:taxon-name><tp:taxon-name-part taxon-name-part-type="class">Ostracoda</tp:taxon-name-part></tp:taxon-name>) Baykala</source>. <publisher-name>Akademija Nauk SSSR, Sibirskoe Otdelenie, Limnologicheskii Institut</publisher-name>, <fpage>1</fpage>–<lpage>471</lpage>.</mixed-citation></ref><ref id="B63"><mixed-citation xmlns:xlink="http://www.w3.org/1999/xlink" xlink:type="simple">
          <person-group><name name-style="western"><surname>Smith</surname><given-names>R</given-names></name></person-group> (<year>2011</year>) <article-title>Groundwater, spring and interstitial <tp:taxon-name><tp:taxon-name-part taxon-name-part-type="class">Ostracoda</tp:taxon-name-part></tp:taxon-name> (<tp:taxon-name><tp:taxon-name-part taxon-name-part-type="subphylum">Crustacea</tp:taxon-name-part></tp:taxon-name>) from Shiga Prefecture, Japan, including descriptions of three new species and one new genus.</article-title> <source>Zootaxa</source> <volume>3140</volume>: <fpage>15</fpage>–<lpage>37</lpage>.</mixed-citation></ref><ref id="B25"><mixed-citation xmlns:xlink="http://www.w3.org/1999/xlink" xlink:type="simple">
          <person-group><name name-style="western"><surname>Karanovic</surname><given-names>I</given-names></name><name name-style="western"><surname>Cho</surname><given-names>JL</given-names></name></person-group> (<year>2017</year>) <article-title>Phylogenetic position of the East Asian ostracod genus <tp:taxon-name><tp:taxon-name-part taxon-name-part-type="genus">Undulacandona</tp:taxon-name-part></tp:taxon-name> within <tp:taxon-name><tp:taxon-name-part taxon-name-part-type="family">Candonidae</tp:taxon-name-part></tp:taxon-name> with description of four new species from subterranean waters of Korea</article-title>. <source>Zoological Journal of the Linnean Society</source> zlw020. <ext-link xlink:type="simple" ext-link-type="doi" xlink:href="10.1093/zoolinnean/zlw020">https://doi.org/10.1093/zoolinnean/zlw020</ext-link></mixed-citation></ref><ref id="B7"><mixed-citation xmlns:xlink="http://www.w3.org/1999/xlink" xlink:type="simple">
          <person-group><name name-style="western"><surname>Danielopol</surname><given-names>DL</given-names></name></person-group> (<year>1982</year>) <article-title>Novelles données sur les <tp:taxon-name><tp:taxon-name-part taxon-name-part-type="subfamily">Candoninae</tp:taxon-name-part></tp:taxon-name> (<tp:taxon-name><tp:taxon-name-part taxon-name-part-type="class">Ostracoda</tp:taxon-name-part></tp:taxon-name>) hypogés de Roumanie et Yougoslavie.</article-title> <source>Bulletin du Muséum National d'Histoire Naturelle, Paris,</source> <volume>4</volume>: <fpage>369</fpage>–<lpage>396</lpage>.</mixed-citation></ref><ref id="B72"><mixed-citation xmlns:xlink="http://www.w3.org/1999/xlink" xlink:type="simple">
          <person-group><name name-style="western"><surname>Yamada</surname><given-names>S</given-names></name><name name-style="western"><surname>Matzke-Karasz</surname><given-names>R</given-names></name></person-group> (<year>2012</year>) <article-title>How is a giant sperm ejaculated? Anatomy and function of the sperm pump, or “Zenker organ,” in <tp:taxon-name><tp:taxon-name-part taxon-name-part-type="genus">Pseudocandona</tp:taxon-name-part></tp:taxon-name> marchica (<tp:taxon-name><tp:taxon-name-part taxon-name-part-type="subphylum">Crustacea</tp:taxon-name-part></tp:taxon-name>, <tp:taxon-name><tp:taxon-name-part taxon-name-part-type="class">Ostracoda</tp:taxon-name-part></tp:taxon-name>, <tp:taxon-name><tp:taxon-name-part taxon-name-part-type="family">Candonidae</tp:taxon-name-part></tp:taxon-name>).</article-title> <source>Naturwissenschaften</source> <volume>99</volume>: <fpage>523</fpage>–<lpage>35</lpage>. <ext-link xlink:type="simple" ext-link-type="doi" xlink:href="10.1007/s00114-012-0927-z">https://doi.org/10.1007/s00114-012-0927-z</ext-link></mixed-citation></ref><ref id="B73"><mixed-citation xmlns:xlink="http://www.w3.org/1999/xlink" xlink:type="simple">
          <person-group><name name-style="western"><surname>Yamada</surname><given-names>S</given-names></name><name name-style="western"><surname>Matzke-Karasz</surname><given-names>R</given-names></name><name name-style="western"><surname>Hess</surname><given-names>M</given-names></name></person-group> (<year>2014</year>) <article-title>How is a giant sperm ejaculator formed? Development of the Zenker organ after the last moult in <tp:taxon-name><tp:taxon-name-part taxon-name-part-type="genus">Pseudocandona</tp:taxon-name-part></tp:taxon-name> marchica (<tp:taxon-name><tp:taxon-name-part taxon-name-part-type="subphylum">Crustacea</tp:taxon-name-part></tp:taxon-name>, <tp:taxon-name><tp:taxon-name-part taxon-name-part-type="class">Ostracoda</tp:taxon-name-part></tp:taxon-name>, <tp:taxon-name><tp:taxon-name-part taxon-name-part-type="family">Candonidae</tp:taxon-name-part></tp:taxon-name>).</article-title> <source>Zoologischer Anzeiger</source> <volume>253</volume>: <fpage>449</fpage>–<lpage>460</lpage>. <ext-link xlink:type="simple" ext-link-type="doi" xlink:href="10.1016/j.jcz.2014.05.002">https://doi.org/10.1016/j.jcz.2014.05.002</ext-link></mixed-citation></ref><ref id="B6"><mixed-citation xmlns:xlink="http://www.w3.org/1999/xlink" xlink:type="simple">
          <person-group><name name-style="western"><surname>Danielopol</surname><given-names>DL</given-names></name></person-group> (<year>1978</year>) <article-title>Ober Herkunft und Morphologie der SuBwasser hypogaischen <tp:taxon-name><tp:taxon-name-part taxon-name-part-type="subfamily">Candoninae</tp:taxon-name-part></tp:taxon-name> (<tp:taxon-name><tp:taxon-name-part taxon-name-part-type="subphylum">Crustacea</tp:taxon-name-part></tp:taxon-name>, <tp:taxon-name><tp:taxon-name-part taxon-name-part-type="class">Ostracoda</tp:taxon-name-part></tp:taxon-name>).</article-title> <source>Sitzungsberichte der Österreichischen Akademie der Wissenschaften, Mathematisch–naturwissenschaftliche Klasse, Abteilung I,</source> <volume>187</volume>: <fpage>1</fpage>–<lpage>162</lpage>.</mixed-citation></ref><ref id="B45"><mixed-citation xmlns:xlink="http://www.w3.org/1999/xlink" xlink:type="simple">
          <person-group><name name-style="western"><surname>Matzke-Karasz</surname><given-names>R</given-names></name></person-group> (<year>1997</year>) <article-title>Descriptive nomenclature and external morphology of the Zenker's organs of <tp:taxon-name><tp:taxon-name-part taxon-name-part-type="superfamily">Cypridoidea</tp:taxon-name-part></tp:taxon-name> (<tp:taxon-name><tp:taxon-name-part taxon-name-part-type="subphylum">Crustacea</tp:taxon-name-part></tp:taxon-name>, <tp:taxon-name><tp:taxon-name-part taxon-name-part-type="class">Ostracoda</tp:taxon-name-part></tp:taxon-name>).</article-title> <source>Sonderveröffentlichungen, Geologisches Institut der Universität zu Köln</source> <volume>114</volume>: <fpage>295</fpage>–<lpage>315</lpage>.</mixed-citation></ref><ref id="B32"><mixed-citation xmlns:xlink="http://www.w3.org/1999/xlink" xlink:type="simple">
          <person-group><name name-style="western"><surname>Kesling</surname><given-names>RV</given-names></name></person-group> (<year>1957</year>) <article-title>Notes on Zenker's Organs in the Ostracod <tp:taxon-name><tp:taxon-name-part taxon-name-part-type="genus">Candona</tp:taxon-name-part></tp:taxon-name>. Am. Midl. Natur.</article-title> <volume>57</volume>: <fpage>175</fpage>–<lpage>182</lpage>. <ext-link xlink:type="simple" ext-link-type="doi" xlink:href="10.2307/2422529">https://doi.org/10.2307/2422529</ext-link></mixed-citation></ref></ref-list></tp:taxon-treatment>
