# Supplementary material for: Morphological and molecular diversity of Lake Baikal candonid ostracods, with description of a new genus
Source: Zookeys. 2017 Jul 11;(684):19–56. doi: 10.3897/zookeys.684.13249 (PMC5523182; doi:10.3897/zookeys.684.13249)
Supplement: XML Treatment for Mazepovacandona directa [file zookeys.684.13249-treatment2.xml]

<!DOCTYPE tp:taxon-treatment
  PUBLIC "-//TaxonX//DTD Taxonomic Treatment Publishing DTD v0 20100105//EN" "tax-treatment-NSO.dtd">
<tp:taxon-treatment xmlns:tp="http://www.plazi.org/taxpub"><tp:treatment-meta><kwd-group><label>Taxon classification</label><kwd><named-content xmlns:xlink="http://www.w3.org/1999/xlink" content-type="kingdom">Animalia</named-content></kwd><kwd><named-content xmlns:xlink="http://www.w3.org/1999/xlink" content-type="order">Podocopida</named-content></kwd><kwd><named-content xmlns:xlink="http://www.w3.org/1999/xlink" content-type="family">Candonidae</named-content></kwd></kwd-group><mixed-citation publication-type="journal"><person-group><name><surname>Karanovic</surname><given-names>Ivana</given-names></name><name><surname>Sitnikova</surname><given-names>Tatiana Ya.</given-names></name></person-group><article-title>Morphological and molecular diversity of Lake Baikal candonid ostracods, with description of a new genus</article-title><source>Zookeys</source><day>11</day><month>7</month><year>2017</year><volume>2017</volume><issue>684</issue><fpage>19</fpage><lpage>56</lpage><pub-id pub-id-type="doi">10.3897/zookeys.684.13249</pub-id></mixed-citation></tp:treatment-meta><tp:nomenclature><tp:taxon-name>
              <tp:taxon-name-part taxon-name-part-type="genus" reg="Mazepovacandona">Mazepovacandona</tp:taxon-name-part>
              <tp:taxon-name-part taxon-name-part-type="species" reg="directa">directa</tp:taxon-name-part>
            </tp:taxon-name><tp:taxon-authority>(Bronstein, 1947)</tp:taxon-authority><xref ref-type="fig" rid="F1">Figs 1</xref><xref ref-type="fig" rid="F2">, 2</xref><xref ref-type="fig" rid="F3">, 3</xref><xref ref-type="fig" rid="F14">, 14D</xref><xref ref-type="fig" rid="F15">, 15D</xref><tp:nomenclature-citation-list><tp:nomenclature-citation><tp:taxon-name>
                  <tp:taxon-name-part taxon-name-part-type="genus" reg="Candona">Candona</tp:taxon-name-part> <tp:taxon-name-part taxon-name-part-type="species" reg="directa">directa</tp:taxon-name-part></tp:taxon-name><comment>sp. n. – <xref ref-type="bibr" rid="B2">Bronstein (1947)</xref>: p.12, fig. 121</comment></tp:nomenclature-citation><tp:nomenclature-citation><tp:taxon-name>
                  <tp:taxon-name-part taxon-name-part-type="genus" reg="Candona">Candona</tp:taxon-name-part> <tp:taxon-name-part taxon-name-part-type="species" reg="directa">directa</tp:taxon-name-part></tp:taxon-name><comment>Bronstein – <xref ref-type="bibr" rid="B38">Mazepova (1990)</xref>: p. 73, fig. 20B</comment></tp:nomenclature-citation></tp:nomenclature-citation-list></tp:nomenclature><tp:treatment-sec sec-type="material" id="SECID0E1MAE"><title>Material examined.</title><p>Two males and one female dissected and mounted on glass slides (shell of one male and one female on one SEM stub), 25 undissected specimens in 95% alcohol, 1 specimen used for the DNA extraction, all collected from 12–15 m depth by SCUBA diving off Listvyanka, <named-content xmlns:xlink="http://www.w3.org/1999/xlink" content-type="dwc:verbatimCoordinates" xlink:type="simple"><named-content content-type="geo-json" specific-use="{&#34;type&#34;:&#34;Point&#34;,&#34;coordinates&#34;:[104.843833,51.864250]}" id="NCID0EDNAE" xlink:type="simple">51°51'51.3"N, 104°50'37.8"E</named-content></named-content>, 12 September 2015, collectors: Igor Khanaev and Ivan Nebesnykh.</p></tp:treatment-sec><tp:treatment-sec sec-type="description" id="SECID0EINAE"><title>Short redescription.</title><p>Almost no sexual dimorphism in shell shape in lateral view (Fig. <xref ref-type="fig" rid="F1">1A–D</xref>). Both LV and RV subrectangular, dorsal margin straight and strongly inclined towards anterior end. Posterior end straight, anterior end rounded. RV with small recess antero-dorsally, ventral margin very slightly concave. Surface only centrally ornamented with shallow pits. Surface cuticular pores of two types: with simple lip and with semi operculum (Fig. <xref ref-type="fig" rid="F1">1E, F</xref>). Length around 1 mm.</p><fig id="F1" position="float" orientation="portrait"><label>Figure 1.</label><caption><p>SEM photographs of <italic><tp:taxon-name><tp:taxon-name-part taxon-name-part-type="genus" reg="Mazepovacandona">Mazepovacandona</tp:taxon-name-part> <tp:taxon-name-part taxon-name-part-type="species" reg="directa">directa</tp:taxon-name-part></tp:taxon-name></italic> (Bronstein, 1947). <bold>A, B, E, F</bold> male <bold>C, D</bold> female: <bold>A</bold> RV, lateral view <bold>B</bold> LV, lateral view <bold>C</bold> RV, lateral view <bold>D</bold> LV, lateral view <bold>E</bold> detail of a sensilla <bold>F</bold> detail of the shell surface.</p></caption><graphic xmlns:xlink="http://www.w3.org/1999/xlink" xlink:href="zookeys-684-019-g001.jpg" position="float" orientation="portrait" xlink:type="simple" id="oo_144386.jpg"/></fig><p>A1 7-segmented with posterior setae transformed into claws (Fig. <xref ref-type="fig" rid="F3">3A</xref>). Male A2 with subdivided penultimate segment and t2- and t3-setae transformed into sexual bristles; z1- and z2-setae transformed into claws, as well asz3-seta; G1- and G3-claws reduced and short, G2-claw long (Fig. <xref ref-type="fig" rid="F2">2B</xref>). Female A2 (Fig. <xref ref-type="fig" rid="F3">3D</xref>) with all three z-seta untransformed; G2 claw short, and only slightly exceeding distal margin of terminal segment. Md-palp (Fig. <xref ref-type="fig" rid="F2">2C</xref>) with 3+2 setae on inner side, gamma seta not plumose. Mxl-palp (Fig. <xref ref-type="fig" rid="F2">2D</xref>) with rectangular terminal segment. Prehensile palps (Fig. <xref ref-type="fig" rid="F2">2G, H</xref>) with long bodies and short, curved fingers. L6 (Fig. <xref ref-type="fig" rid="F2">2G</xref>) with basal seta reaching far beyond distal margin of basal segment. L7 (Fig. <xref ref-type="fig" rid="F3">3A</xref>) clearly 5-segmented; basal segment with d1- and dp-seta; no e- or f-setae, g-seta long; terminal segment with setae h2- and h3- long and h1-seta shorter, but also considerably long. UR in both sexes (Figs <xref ref-type="fig" rid="F2">2H</xref>, <xref ref-type="fig" rid="F3">3C</xref>) very similar and robust, with long posterior seta and strong claws. Hemipenis always (?) in semi-erectile mode (Fig. <xref ref-type="fig" rid="F3">3B</xref>, <xref ref-type="fig" rid="F14">14D</xref>); a-lobe relatively small but its shape hard to accurately perceive due to its folded position; M-peace rounded distally, ejaculatory tube with pointed distal end. Female genital field (Fig. <xref ref-type="fig" rid="F3">3E</xref>) with enlarged, semi-triangular lobe. Zenker organ with 5+2 whorls of spines (Fig. <xref ref-type="fig" rid="F15">15D</xref>); anterior cap hemispherical, with strongly sclerified margin, lattice very elaborately developed and on side adjoined by longer spines. Eyes present, white.</p><fig id="F2" position="float" orientation="portrait"><label>Figure 2.</label><caption><p>Line drawings of <italic><tp:taxon-name><tp:taxon-name-part taxon-name-part-type="genus" reg="Mazepovacandona">Mazepovacandona</tp:taxon-name-part> <tp:taxon-name-part taxon-name-part-type="species" reg="directa">directa</tp:taxon-name-part></tp:taxon-name></italic> (Bronstein, 1947). Male. <bold>A</bold> A1 <bold>B</bold> A2 <bold>C</bold> Md-palp <bold>D</bold> Mxl-palp <bold>E, F</bold> prehensile palps <bold>G</bold> L6 <bold>H</bold> UR. Scales = 0.1 mm.</p></caption><graphic xmlns:xlink="http://www.w3.org/1999/xlink" xlink:href="zookeys-684-019-g002.jpg" position="float" orientation="portrait" xlink:type="simple" id="oo_144387.jpg"/></fig><fig id="F3" position="float" orientation="portrait"><label>Figure 3.</label><caption><p>Line drawings of <italic><tp:taxon-name><tp:taxon-name-part taxon-name-part-type="genus" reg="Mazepovacandona">Mazepovacandona</tp:taxon-name-part> <tp:taxon-name-part taxon-name-part-type="species" reg="directa">directa</tp:taxon-name-part></tp:taxon-name></italic> (Bronstein, 1947). <bold>A, B</bold> male <bold>C–E</bold> female <bold>A</bold> L7 <bold>B</bold> hemipenis <bold>C</bold> UR <bold>D</bold> A2 <bold>E</bold> genital segment. scales = 0.1 mm.</p></caption><graphic xmlns:xlink="http://www.w3.org/1999/xlink" xlink:href="zookeys-684-019-g003.jpg" position="float" orientation="portrait" xlink:type="simple" id="oo_144388.jpg"/></fig><!--PageBreak--><!--PageBreak--><!--PageBreak--></tp:treatment-sec><tp:treatment-sec><!--Section generated to contain objects referenced in tp:taxon-treatment.--><fig id="F14" position="float" orientation="portrait"><label>Figure 14.</label><caption><p>Light photographs of hemipenis. <bold>A</bold> <italic><tp:taxon-name><tp:taxon-name-part taxon-name-part-type="genus" reg="Baicalocandona">Baicalocandona</tp:taxon-name-part> <tp:taxon-name-part taxon-name-part-type="species" reg="rupestris">rupestris</tp:taxon-name-part> <tp:taxon-name-part taxon-name-part-type="subspecies" reg="disona">disona</tp:taxon-name-part></tp:taxon-name></italic> <bold>B</bold> <italic><tp:taxon-name><tp:taxon-name-part taxon-name-part-type="genus" reg="Baicalocandona">Baicalocandona</tp:taxon-name-part></tp:taxon-name></italic> sp. <bold>C</bold> <italic><tp:taxon-name><tp:taxon-name-part taxon-name-part-type="genus" reg="Mazepovacandona">Mazepovacandona</tp:taxon-name-part> <tp:taxon-name-part taxon-name-part-type="species" reg="navitarum">navitarum</tp:taxon-name-part></tp:taxon-name></italic> <bold>D</bold> <italic><tp:taxon-name><tp:taxon-name-part taxon-name-part-type="genus" reg="Mazepovacandona">Mazepovacandona</tp:taxon-name-part> <tp:taxon-name-part taxon-name-part-type="species" reg="directa">directa</tp:taxon-name-part></tp:taxon-name></italic> <bold>E</bold> <italic><tp:taxon-name><tp:taxon-name-part taxon-name-part-type="genus" reg="Mazepovacandona">Mazepovacandona</tp:taxon-name-part> <tp:taxon-name-part taxon-name-part-type="species" reg="orbiculata">orbiculata</tp:taxon-name-part></tp:taxon-name></italic> <bold>F</bold> <italic><tp:taxon-name><tp:taxon-name-part taxon-name-part-type="genus" reg="Mazepovacandona">Mazepovacandona</tp:taxon-name-part> <tp:taxon-name-part taxon-name-part-type="species" reg="spicata">spicata</tp:taxon-name-part></tp:taxon-name></italic>. Not to scale.</p></caption><graphic xmlns:xlink="http://www.w3.org/1999/xlink" xlink:href="zookeys-684-019-g014.jpg" position="float" orientation="portrait" xlink:type="simple" id="oo_144399.jpg"/></fig><fig id="F15" position="float" orientation="portrait"><label>Figure 15.</label><caption><p>Light photographs of Zenker organ. <bold>A</bold> <italic><tp:taxon-name><tp:taxon-name-part taxon-name-part-type="genus" reg="Baicalocandona">Baicalocandona</tp:taxon-name-part> <tp:taxon-name-part taxon-name-part-type="species" reg="rupestris">rupestris</tp:taxon-name-part> <tp:taxon-name-part taxon-name-part-type="subspecies" reg="disona">disona</tp:taxon-name-part></tp:taxon-name></italic> <bold>B</bold> <italic><tp:taxon-name><tp:taxon-name-part taxon-name-part-type="genus" reg="Baicalocandona">Baicalocandona</tp:taxon-name-part></tp:taxon-name></italic> sp. <bold>C</bold> <italic><tp:taxon-name><tp:taxon-name-part taxon-name-part-type="genus" reg="Mazepovacandona">Mazepovacandona</tp:taxon-name-part> <tp:taxon-name-part taxon-name-part-type="species" reg="navitarum">navitarum</tp:taxon-name-part></tp:taxon-name></italic> <bold>D</bold> <italic><tp:taxon-name><tp:taxon-name-part taxon-name-part-type="genus" reg="Mazepovacandona">Mazepovacandona</tp:taxon-name-part> <tp:taxon-name-part taxon-name-part-type="species" reg="directa">directa</tp:taxon-name-part></tp:taxon-name></italic> <bold>E</bold> <italic><tp:taxon-name><tp:taxon-name-part taxon-name-part-type="genus" reg="Mazepovacandona">Mazepovacandona</tp:taxon-name-part> <tp:taxon-name-part taxon-name-part-type="species" reg="orbiculata">orbiculata</tp:taxon-name-part></tp:taxon-name></italic> <bold>F</bold> <italic><tp:taxon-name><tp:taxon-name-part taxon-name-part-type="genus" reg="Mazepovacandona">Mazepovacandona</tp:taxon-name-part> <tp:taxon-name-part taxon-name-part-type="species" reg="spicata">spicata</tp:taxon-name-part></tp:taxon-name></italic>. Not to scale.</p></caption><graphic xmlns:xlink="http://www.w3.org/1999/xlink" xlink:href="zookeys-684-019-g015.jpg" position="float" orientation="portrait" xlink:type="simple" id="oo_144400.jpg"/></fig></tp:treatment-sec><ref-list><ref id="B2"><mixed-citation xmlns:xlink="http://www.w3.org/1999/xlink" xlink:type="simple">
          <person-group><name name-style="western"><surname>Bronstein</surname><given-names>ZS</given-names></name></person-group> (<year>1947</year>) <source><tp:taxon-name><tp:taxon-name-part taxon-name-part-type="class">Ostracoda</tp:taxon-name-part></tp:taxon-name> presnyh vod. Fauna SSSR.</source> <publisher-name>Rakoobraznye</publisher-name>, <publisher-loc>Tom II, volume 1, Akedemii Nauk SSR</publisher-loc>, <size units="page">339 pp</size>.</mixed-citation></ref><ref id="B38"><mixed-citation xmlns:xlink="http://www.w3.org/1999/xlink" xlink:type="simple">
          <person-group><name name-style="western"><surname>Mazepova</surname><given-names>GF</given-names></name></person-group> (<year>1990</year>) <source>Rakushkovye Rachki (<tp:taxon-name><tp:taxon-name-part taxon-name-part-type="class">Ostracoda</tp:taxon-name-part></tp:taxon-name>) Baykala</source>. <publisher-name>Akademija Nauk SSSR, Sibirskoe Otdelenie, Limnologicheskii Institut</publisher-name>, <fpage>1</fpage>–<lpage>471</lpage>.</mixed-citation></ref></ref-list></tp:taxon-treatment>
