# Supplementary material for: Morphological and molecular diversity of Lake Baikal candonid ostracods, with description of a new genus
Source: Zookeys. 2017 Jul 11;(684):19–56. doi: 10.3897/zookeys.684.13249 (PMC5523182; doi:10.3897/zookeys.684.13249)
Supplement: XML Treatment for Mazepovacandona godlewski [file zookeys.684.13249-treatment3.xml]

<!DOCTYPE tp:taxon-treatment
  PUBLIC "-//TaxonX//DTD Taxonomic Treatment Publishing DTD v0 20100105//EN" "tax-treatment-NSO.dtd">
<tp:taxon-treatment xmlns:tp="http://www.plazi.org/taxpub"><tp:treatment-meta><kwd-group><label>Taxon classification</label><kwd><named-content xmlns:xlink="http://www.w3.org/1999/xlink" content-type="kingdom">Animalia</named-content></kwd><kwd><named-content xmlns:xlink="http://www.w3.org/1999/xlink" content-type="order">Podocopida</named-content></kwd><kwd><named-content xmlns:xlink="http://www.w3.org/1999/xlink" content-type="family">Candonidae</named-content></kwd></kwd-group><mixed-citation publication-type="journal"><person-group><name><surname>Karanovic</surname><given-names>Ivana</given-names></name><name><surname>Sitnikova</surname><given-names>Tatiana Ya.</given-names></name></person-group><article-title>Morphological and molecular diversity of Lake Baikal candonid ostracods, with description of a new genus</article-title><source>Zookeys</source><day>11</day><month>7</month><year>2017</year><volume>2017</volume><issue>684</issue><fpage>19</fpage><lpage>56</lpage><pub-id pub-id-type="doi">10.3897/zookeys.684.13249</pub-id></mixed-citation></tp:treatment-meta><tp:nomenclature><tp:taxon-name>
              <tp:taxon-name-part taxon-name-part-type="genus" reg="Mazepovacandona">Mazepovacandona</tp:taxon-name-part>
              <tp:taxon-name-part taxon-name-part-type="species" reg="godlewski">godlewski</tp:taxon-name-part>
            </tp:taxon-name><tp:taxon-authority>(Mazepova, 1984)</tp:taxon-authority><xref ref-type="fig" rid="F4">Figs 4</xref><xref ref-type="fig" rid="F5">, 5</xref><!--PageBreak--><tp:nomenclature-citation-list><tp:nomenclature-citation><tp:taxon-name>
                  <tp:taxon-name-part taxon-name-part-type="genus" reg="Candona">Candona</tp:taxon-name-part> <tp:taxon-name-part taxon-name-part-type="species" reg="godlewski">godlewski</tp:taxon-name-part></tp:taxon-name><comment>sp. n. – <xref ref-type="bibr" rid="B37">Mazepova (1984)</xref>: p. 38, fig. 12 (1–10)</comment></tp:nomenclature-citation><tp:nomenclature-citation><tp:taxon-name>
                  <tp:taxon-name-part taxon-name-part-type="genus" reg="Candona">Candona</tp:taxon-name-part> <tp:taxon-name-part taxon-name-part-type="species" reg="godlewski">godlewski</tp:taxon-name-part></tp:taxon-name><comment>Mazepova – <xref ref-type="bibr" rid="B38">Mazepova (1990)</xref>: p. 43, fig. 4, 5B.</comment></tp:nomenclature-citation></tp:nomenclature-citation-list></tp:nomenclature><tp:treatment-sec sec-type="material" id="SECID0EXVAE"><title>Material examined.</title><p>One females dissected and mounted on glass slides (shell on the SEM stub), 2 undissected specimens in 95% alcohol, 2 specimens used for the DNA extraction), all collected from 12–15 m depth by SCUBA diving off Listvyanka, <named-content xmlns:xlink="http://www.w3.org/1999/xlink" content-type="dwc:verbatimCoordinates" xlink:type="simple"><named-content content-type="geo-json" specific-use="{&#34;type&#34;:&#34;Point&#34;,&#34;coordinates&#34;:[104.843833,51.864250]}" id="NCID0EAWAE" xlink:type="simple">51°51'51.3"N, 104°50'37.8"E</named-content></named-content>, 12 September 2015, collectors: Igor Khanaev and Ivan Nebesnykh.</p></tp:treatment-sec><tp:treatment-sec sec-type="description" id="SECID0EFWAE"><title>Short redescription.</title><p>Both LV and RV banana shaped (Fig. <xref ref-type="fig" rid="F4">4A, B</xref>) with dorsal margin rounded, strongly arched and narrow ends, posterior end narrower than the anterior one. Valve margins framed with narrow fringe. Surface smooth, with few shallow pits only centrally (Fig. <xref ref-type="fig" rid="F4">4C</xref>). Surface cuticular pores simple, without lip (Fig. <xref ref-type="fig" rid="F4">4D</xref>). Length around 1 mm.</p><fig id="F4" position="float" orientation="portrait"><label>Figure 4.</label><caption><p>SEM photographs of <italic><tp:taxon-name><tp:taxon-name-part taxon-name-part-type="genus" reg="Mazepovacandona">Mazepovacandona</tp:taxon-name-part> <tp:taxon-name-part taxon-name-part-type="species" reg="godlewski">godlewski</tp:taxon-name-part></tp:taxon-name></italic> (Mazepova, 1984). Female. <bold>A</bold> RV, lateral view <bold>B</bold> LV, lateral view <bold>C</bold> details of the fine surface ornamentation <bold>D</bold> details of the posterior end of the RV.</p></caption><graphic xmlns:xlink="http://www.w3.org/1999/xlink" xlink:href="zookeys-684-019-g004.jpg" position="float" orientation="portrait" xlink:type="simple" id="oo_144389.jpg"/></fig><!--PageBreak--><p>A1 7-segmented, with segments 3 and 4 partly fused (Fig. <xref ref-type="fig" rid="F5">5A</xref>), posterior setae thin. Male A2 with subdivided penultimate segment and t2- and t3-setae transformed into sexual bristles. Female A2 (Fig. <xref ref-type="fig" rid="F5">5B, F</xref>) with all three z-seta untransformed; G2 claw <!--PageBreak-->short, and only slightly exceeding margin of the terminal segment. Md-palp with 4+2 setae on the inner side, gamma seta not plumose. L6 (Fig. <xref ref-type="fig" rid="F5">5C</xref>) with basal seta reaching beyond basal segment. L7 (Fig. <xref ref-type="fig" rid="F5">5E</xref>) clearly 5-segmented; basal segment with d1- and dp-seta; no e-or f-setae, g-seta long; terminal segment with setae h2- and h3- long and h1-seta shorter, but also considerably long. UR (Fig. <xref ref-type="fig" rid="F5">5D</xref>) with long posterior seta, genital field with small semi-triangular lobe. Eyes large and dark.</p><fig id="F5" position="float" orientation="portrait"><label>Figure 5.</label><caption><p>Line drawings of <italic><tp:taxon-name><tp:taxon-name-part taxon-name-part-type="genus" reg="Mazepovacandona">Mazepovacandona</tp:taxon-name-part> <tp:taxon-name-part taxon-name-part-type="species" reg="godlewski">godlewski</tp:taxon-name-part></tp:taxon-name></italic> (Mazepova, 1984). Female. <bold>A</bold> A1 <bold>B</bold> First three segments of A2 <bold>C</bold> L6 <bold>D</bold> UR <bold>E</bold> L7 <bold>F</bold> penultimate and terminal segments of A2. Scales = 0.1 mm.</p></caption><graphic xmlns:xlink="http://www.w3.org/1999/xlink" xlink:href="zookeys-684-019-g005.jpg" position="float" orientation="portrait" xlink:type="simple" id="oo_144390.jpg"/></fig><p>Females not collected.</p></tp:treatment-sec><ref-list><ref id="B37"><mixed-citation xmlns:xlink="http://www.w3.org/1999/xlink" xlink:type="simple">
          <person-group><name name-style="western"><surname>Mazepova</surname><given-names>GF</given-names></name></person-group> (<year>1984</year>) <article-title>Noviie endemichniie rakushkoviie rachki (<tp:taxon-name><tp:taxon-name-part taxon-name-part-type="class">Ostracoda</tp:taxon-name-part></tp:taxon-name>). Sistematika i evolucia bespozvonochniix Baikala</article-title>. <publisher-loc>Novosibirsk</publisher-loc>, <source>Nauka</source> <fpage>15</fpage>–<lpage>75</lpage>.</mixed-citation></ref><ref id="B38"><mixed-citation xmlns:xlink="http://www.w3.org/1999/xlink" xlink:type="simple">
          <person-group><name name-style="western"><surname>Mazepova</surname><given-names>GF</given-names></name></person-group> (<year>1990</year>) <source>Rakushkovye Rachki (<tp:taxon-name><tp:taxon-name-part taxon-name-part-type="class">Ostracoda</tp:taxon-name-part></tp:taxon-name>) Baykala</source>. <publisher-name>Akademija Nauk SSSR, Sibirskoe Otdelenie, Limnologicheskii Institut</publisher-name>, <fpage>1</fpage>–<lpage>471</lpage>.</mixed-citation></ref></ref-list></tp:taxon-treatment>
