# Supplementary material for: Morphological and molecular diversity of Lake Baikal candonid ostracods, with description of a new genus
Source: Zookeys. 2017 Jul 11;(684):19–56. doi: 10.3897/zookeys.684.13249 (PMC5523182; doi:10.3897/zookeys.684.13249)
Supplement: XML Treatment for Mazepovacandona spicata [file zookeys.684.13249-treatment6.xml]

<!DOCTYPE tp:taxon-treatment
  PUBLIC "-//TaxonX//DTD Taxonomic Treatment Publishing DTD v0 20100105//EN" "tax-treatment-NSO.dtd">
<tp:taxon-treatment xmlns:tp="http://www.plazi.org/taxpub"><tp:treatment-meta><kwd-group><label>Taxon classification</label><kwd><named-content xmlns:xlink="http://www.w3.org/1999/xlink" content-type="kingdom">Animalia</named-content></kwd><kwd><named-content xmlns:xlink="http://www.w3.org/1999/xlink" content-type="order">Podocopida</named-content></kwd><kwd><named-content xmlns:xlink="http://www.w3.org/1999/xlink" content-type="family">Candonidae</named-content></kwd></kwd-group><mixed-citation publication-type="journal"><person-group><name><surname>Karanovic</surname><given-names>Ivana</given-names></name><name><surname>Sitnikova</surname><given-names>Tatiana Ya.</given-names></name></person-group><article-title>Morphological and molecular diversity of Lake Baikal candonid ostracods, with description of a new genus</article-title><source>Zookeys</source><day>11</day><month>7</month><year>2017</year><volume>2017</volume><issue>684</issue><fpage>19</fpage><lpage>56</lpage><pub-id pub-id-type="doi">10.3897/zookeys.684.13249</pub-id></mixed-citation></tp:treatment-meta><tp:nomenclature><tp:taxon-name>
              <tp:taxon-name-part taxon-name-part-type="genus" reg="Mazepovacandona">Mazepovacandona</tp:taxon-name-part>
              <tp:taxon-name-part taxon-name-part-type="species" reg="spicata">spicata</tp:taxon-name-part>
            </tp:taxon-name><tp:taxon-authority>(Mazepova, 1982)</tp:taxon-authority><xref ref-type="fig" rid="F10">Figs 10</xref><xref ref-type="fig" rid="F11">, 11</xref><xref ref-type="fig" rid="F14">, 14F</xref><xref ref-type="fig" rid="F15">, 15F</xref><tp:nomenclature-citation-list><tp:nomenclature-citation><tp:taxon-name>
                  <tp:taxon-name-part taxon-name-part-type="genus" reg="Candona">Candona</tp:taxon-name-part> <tp:taxon-name-part taxon-name-part-type="species" reg="spicata">spicata</tp:taxon-name-part></tp:taxon-name><comment>sp. n. – <xref ref-type="bibr" rid="B35">Mazepova (1982)</xref>: p. 125, fig. 9A–N</comment></tp:nomenclature-citation><tp:nomenclature-citation><tp:taxon-name>
                  <tp:taxon-name-part taxon-name-part-type="genus" reg="Candona">Candona</tp:taxon-name-part> <tp:taxon-name-part taxon-name-part-type="species" reg="spicata">spicata</tp:taxon-name-part></tp:taxon-name><comment>Mazepova – <xref ref-type="bibr" rid="B38">Mazepova (1990)</xref>: p. 99, fig. 32, 33B</comment></tp:nomenclature-citation></tp:nomenclature-citation-list></tp:nomenclature><tp:treatment-sec sec-type="material" id="SECID0ETJAG"><title>Material examined.</title><p>One male soft body used for DNA extraction and after that dissected and mounted on one glass slide (shell of one SEM stub), one juvenile kept in 95% alcohol, all collected from 12–15 m depth by SCUBA diving off Listvyanka, <named-content xmlns:xlink="http://www.w3.org/1999/xlink" content-type="dwc:verbatimCoordinates" xlink:type="simple"><named-content content-type="geo-json" specific-use="{&#34;type&#34;:&#34;Point&#34;,&#34;coordinates&#34;:[104.843833,51.864250]}" id="NCID0E3JAG" xlink:type="simple">51°51'51.3"N, 104°50'37.8"E</named-content></named-content>, 12 September 2015, collectors: Igor Khanaev and Ivan Nebesnykh.</p></tp:treatment-sec><tp:treatment-sec sec-type="description" id="SECID0EBKAG"><title>Short redescription.</title><p>Valves elongated in lateral view, with almost straight dorsal margin (Fig. <xref ref-type="fig" rid="F10">10A, B</xref>). Anterior end broadly rounded, posterior margin narrow and <!--PageBreak-->inclined. Valve margins framed with narrow fringe (Fig. <xref ref-type="fig" rid="F10">10C</xref>). Ventral margin concave around middle. Surface smooth and covered with pores, all equipped with lip (Fig. <xref ref-type="fig" rid="F10">10D</xref>). Length around 0.8 mm.</p><fig id="F10" position="float" orientation="portrait"><label>Figure 10.</label><caption><p>SEM photographs of <italic><tp:taxon-name><tp:taxon-name-part taxon-name-part-type="genus" reg="Mazepovacandona">Mazepovacandona</tp:taxon-name-part> <tp:taxon-name-part taxon-name-part-type="species" reg="spicata">spicata</tp:taxon-name-part></tp:taxon-name></italic> (Mazepova, 1982). Male. <bold>A</bold> RV, lateral view <bold>B</bold> LV, lateral view <bold>C</bold> details of the posterior end RV <bold>D</bold> details of the shell surface.</p></caption><graphic xmlns:xlink="http://www.w3.org/1999/xlink" xlink:href="zookeys-684-019-g010.jpg" position="float" orientation="portrait" xlink:type="simple" id="oo_144395.jpg"/></fig><p>A1 7-segmented, some posterior setae transformed into claws (Fig. <xref ref-type="fig" rid="F11">11A</xref>). Male A2 with subdivided penultimate segment and t2- and t3-setae transformed into sexual bristles; z1- and z2-setae transformed into claws, z3-seta untransformed; G1- and G3-claws reduced and short, G2-claw long (Fig. <xref ref-type="fig" rid="F11">11B</xref>). Md-palp (Fig. <xref ref-type="fig" rid="F11">11D</xref>) with 3+2 setae in bunch, gamma-seta pappose. Prehensile palps (Fig. <xref ref-type="fig" rid="F11">11E, F</xref>) with especially long, thin, and curved fingers. L6 (Fig. <xref ref-type="fig" rid="F11">11H</xref>) with basal seta reaching far beyond basal segment. L7 (Fig. <xref ref-type="fig" rid="F11">11G</xref>) clearly 5-segmented, penultimate segment only partly subdivided; basal segment with d1- and dp-setae; no e- or f-setae, g-seta long; terminal segment with setae h2- and h3- long and h1-seta shorter. UR (Fig. <xref ref-type="fig" rid="F11">11I</xref>) with curved anterior margin and short posterior seta. Hemipenis (Fig. <xref ref-type="fig" rid="F11">11J</xref>, <xref ref-type="fig" rid="F15">15F</xref>) with rounded and not projecting a-lobe; M-peace rounded distally, ejaculatory tube with pointed distal end. Zenker organ (Fig. <xref ref-type="fig" rid="F15">15F</xref>) with 5+2 whorls of spines; anterior cap hemispherical, with strongly sclerified margin, lattice elaborate, on anterior side adjoined by longer spines. Eyes large and dark.</p><fig id="F11" position="float" orientation="portrait"><label>Figure 11.</label><caption><p>Line drawings of <italic><tp:taxon-name><tp:taxon-name-part taxon-name-part-type="genus" reg="Mazepovacandona">Mazepovacandona</tp:taxon-name-part> <tp:taxon-name-part taxon-name-part-type="species" reg="spicata">spicata</tp:taxon-name-part></tp:taxon-name></italic> (Mazepova, 1982). <bold>A</bold> A1 <bold>B</bold> Mxl-palp <bold>C</bold> A2 <bold>D</bold> Md-palp <bold>E, F</bold> prehensile palps <bold>G</bold> L7 <bold>H</bold> L6 <bold>I</bold> UR <bold>J</bold> hemipenis. Scales = 0. 1 mm.</p></caption><graphic xmlns:xlink="http://www.w3.org/1999/xlink" xlink:href="zookeys-684-019-g011.jpg" position="float" orientation="portrait" xlink:type="simple" id="oo_144396.jpg"/></fig><!--PageBreak--><!--PageBreak--></tp:treatment-sec><tp:treatment-sec><!--Section generated to contain objects referenced in tp:taxon-treatment.--><fig id="F14" position="float" orientation="portrait"><label>Figure 14.</label><caption><p>Light photographs of hemipenis. <bold>A</bold> <italic><tp:taxon-name><tp:taxon-name-part taxon-name-part-type="genus" reg="Baicalocandona">Baicalocandona</tp:taxon-name-part> <tp:taxon-name-part taxon-name-part-type="species" reg="rupestris">rupestris</tp:taxon-name-part> <tp:taxon-name-part taxon-name-part-type="subspecies" reg="disona">disona</tp:taxon-name-part></tp:taxon-name></italic> <bold>B</bold> <italic><tp:taxon-name><tp:taxon-name-part taxon-name-part-type="genus" reg="Baicalocandona">Baicalocandona</tp:taxon-name-part></tp:taxon-name></italic> sp. <bold>C</bold> <italic><tp:taxon-name><tp:taxon-name-part taxon-name-part-type="genus" reg="Mazepovacandona">Mazepovacandona</tp:taxon-name-part> <tp:taxon-name-part taxon-name-part-type="species" reg="navitarum">navitarum</tp:taxon-name-part></tp:taxon-name></italic> <bold>D</bold> <italic><tp:taxon-name><tp:taxon-name-part taxon-name-part-type="genus" reg="Mazepovacandona">Mazepovacandona</tp:taxon-name-part> <tp:taxon-name-part taxon-name-part-type="species" reg="directa">directa</tp:taxon-name-part></tp:taxon-name></italic> <bold>E</bold> <italic><tp:taxon-name><tp:taxon-name-part taxon-name-part-type="genus" reg="Mazepovacandona">Mazepovacandona</tp:taxon-name-part> <tp:taxon-name-part taxon-name-part-type="species" reg="orbiculata">orbiculata</tp:taxon-name-part></tp:taxon-name></italic> <bold>F</bold> <italic><tp:taxon-name><tp:taxon-name-part taxon-name-part-type="genus" reg="Mazepovacandona">Mazepovacandona</tp:taxon-name-part> <tp:taxon-name-part taxon-name-part-type="species" reg="spicata">spicata</tp:taxon-name-part></tp:taxon-name></italic>. Not to scale.</p></caption><graphic xmlns:xlink="http://www.w3.org/1999/xlink" xlink:href="zookeys-684-019-g014.jpg" position="float" orientation="portrait" xlink:type="simple" id="oo_144399.jpg"/></fig><fig id="F15" position="float" orientation="portrait"><label>Figure 15.</label><caption><p>Light photographs of Zenker organ. <bold>A</bold> <italic><tp:taxon-name><tp:taxon-name-part taxon-name-part-type="genus" reg="Baicalocandona">Baicalocandona</tp:taxon-name-part> <tp:taxon-name-part taxon-name-part-type="species" reg="rupestris">rupestris</tp:taxon-name-part> <tp:taxon-name-part taxon-name-part-type="subspecies" reg="disona">disona</tp:taxon-name-part></tp:taxon-name></italic> <bold>B</bold> <italic><tp:taxon-name><tp:taxon-name-part taxon-name-part-type="genus" reg="Baicalocandona">Baicalocandona</tp:taxon-name-part></tp:taxon-name></italic> sp. <bold>C</bold> <italic><tp:taxon-name><tp:taxon-name-part taxon-name-part-type="genus" reg="Mazepovacandona">Mazepovacandona</tp:taxon-name-part> <tp:taxon-name-part taxon-name-part-type="species" reg="navitarum">navitarum</tp:taxon-name-part></tp:taxon-name></italic> <bold>D</bold> <italic><tp:taxon-name><tp:taxon-name-part taxon-name-part-type="genus" reg="Mazepovacandona">Mazepovacandona</tp:taxon-name-part> <tp:taxon-name-part taxon-name-part-type="species" reg="directa">directa</tp:taxon-name-part></tp:taxon-name></italic> <bold>E</bold> <italic><tp:taxon-name><tp:taxon-name-part taxon-name-part-type="genus" reg="Mazepovacandona">Mazepovacandona</tp:taxon-name-part> <tp:taxon-name-part taxon-name-part-type="species" reg="orbiculata">orbiculata</tp:taxon-name-part></tp:taxon-name></italic> <bold>F</bold> <italic><tp:taxon-name><tp:taxon-name-part taxon-name-part-type="genus" reg="Mazepovacandona">Mazepovacandona</tp:taxon-name-part> <tp:taxon-name-part taxon-name-part-type="species" reg="spicata">spicata</tp:taxon-name-part></tp:taxon-name></italic>. Not to scale.</p></caption><graphic xmlns:xlink="http://www.w3.org/1999/xlink" xlink:href="zookeys-684-019-g015.jpg" position="float" orientation="portrait" xlink:type="simple" id="oo_144400.jpg"/></fig></tp:treatment-sec><ref-list><ref id="B35"><mixed-citation xmlns:xlink="http://www.w3.org/1999/xlink" xlink:type="simple">
          <person-group><name name-style="western"><surname>Mazepova</surname><given-names>GF</given-names></name></person-group> (<year>1982</year>) <article-title>Noviie vidii endemichniih ostracod (<tp:taxon-name><tp:taxon-name-part taxon-name-part-type="class">Ostracoda</tp:taxon-name-part></tp:taxon-name>, <tp:taxon-name><tp:taxon-name-part taxon-name-part-type="tribe">Candonini</tp:taxon-name-part></tp:taxon-name>) iz ozera Baikal</article-title>. <publisher-loc>Novosibirsk</publisher-loc>, <source>Nauka</source> <fpage>99</fpage>–<lpage>140</lpage>.</mixed-citation></ref><ref id="B38"><mixed-citation xmlns:xlink="http://www.w3.org/1999/xlink" xlink:type="simple">
          <person-group><name name-style="western"><surname>Mazepova</surname><given-names>GF</given-names></name></person-group> (<year>1990</year>) <source>Rakushkovye Rachki (<tp:taxon-name><tp:taxon-name-part taxon-name-part-type="class">Ostracoda</tp:taxon-name-part></tp:taxon-name>) Baykala</source>. <publisher-name>Akademija Nauk SSSR, Sibirskoe Otdelenie, Limnologicheskii Institut</publisher-name>, <fpage>1</fpage>–<lpage>471</lpage>.</mixed-citation></ref></ref-list></tp:taxon-treatment>
