# Supplementary material for: Morphological and molecular diversity of Lake Baikal candonid ostracods, with description of a new genus
Source: Zookeys. 2017 Jul 11;(684):19–56. doi: 10.3897/zookeys.684.13249 (PMC5523182; doi:10.3897/zookeys.684.13249)
Supplement: XML Treatment for Baicalocandona [file zookeys.684.13249-treatment7.xml]

<!DOCTYPE tp:taxon-treatment
  PUBLIC "-//TaxonX//DTD Taxonomic Treatment Publishing DTD v0 20100105//EN" "tax-treatment-NSO.dtd">
<tp:taxon-treatment xmlns:tp="http://www.plazi.org/taxpub"><tp:treatment-meta><kwd-group><label>Taxon classification</label><kwd><named-content xmlns:xlink="http://www.w3.org/1999/xlink" content-type="kingdom">Animalia</named-content></kwd><kwd><named-content xmlns:xlink="http://www.w3.org/1999/xlink" content-type="order">Podocopida</named-content></kwd><kwd><named-content xmlns:xlink="http://www.w3.org/1999/xlink" content-type="family">Candonidae</named-content></kwd></kwd-group><mixed-citation publication-type="journal"><person-group><name><surname>Karanovic</surname><given-names>Ivana</given-names></name><name><surname>Sitnikova</surname><given-names>Tatiana Ya.</given-names></name></person-group><article-title>Morphological and molecular diversity of Lake Baikal candonid ostracods, with description of a new genus</article-title><source>Zookeys</source><day>11</day><month>7</month><year>2017</year><volume>2017</volume><issue>684</issue><fpage>19</fpage><lpage>56</lpage><pub-id pub-id-type="doi">10.3897/zookeys.684.13249</pub-id></mixed-citation></tp:treatment-meta><tp:nomenclature><label>Genus</label><tp:taxon-name>
              <tp:taxon-name-part taxon-name-part-type="genus" reg="Baicalocandona">Baicalocandona</tp:taxon-name-part>
            </tp:taxon-name><tp:taxon-authority>Mazepova, 1976</tp:taxon-authority></tp:nomenclature><tp:treatment-sec sec-type="type species" id="SECID0ELPAG"><title>Type species.</title><p>
              <italic><tp:taxon-name><tp:taxon-name-part taxon-name-part-type="genus" reg="Baicalocandona">Baicalocandona</tp:taxon-name-part> <tp:taxon-name-part taxon-name-part-type="species" reg="bivia">bivia</tp:taxon-name-part></tp:taxon-name></italic> Mazepova, 1976</p></tp:treatment-sec><tp:treatment-sec sec-type="Amended diagnosis" id="SECID0E3PAG"><title>Amended diagnosis.</title><p>Shell shape (always) trapezoidal, surface ornamented in most species, at least in some parts. A1 7, 6 or 5-segmented. Male A2 with t-setae transformed into sensory setae, z-setae transformed into claws. Female A2 with G2-claw as long as G1 or G3. Exopod of A2 consisting of small plate and three setae of which one long. Male prehensile palps asymmetrical and both with hook-like fingers, but right palp with shorter, stockier and considerably less hook-like finger. L6 with basal seta and with one seta on each endopodal segment, except last, which carries two setae and one claw. L7 with only d1- and dp-seta on basal segment, e- and f-setae missing, g-seta long; terminal segment with short h1-seta and h2- and h3-setae equally long; penultimate segment fused without any notable subdivision. UR with both claws and setae present. Zenker organ with 4+2 whorls of spines. The anterior part (cap) more hemispherical and margin not sclerotized, lattice-like structure not well-developed; cap also with long radiating spine-like projections. Hemipenis with relatively large a-lobe not projecting laterally. M-peace terminally foot-like; ejaculatory process (bursa copulatrix) not terminally pointed, and with broad, rounded, finger-like extension; this process also with lateral thorn-like ornamented part.</p></tp:treatment-sec><tp:treatment-sec sec-type="remarks" id="SECID0EBQAG"><title>Remarks.</title><p>
              <italic><tp:taxon-name><tp:taxon-name-part taxon-name-part-type="genus" reg="Baicalocandona">Baicalocandona</tp:taxon-name-part></tp:taxon-name></italic> at the moment includes 11 species and 11 subspecies. According to the diagnosis (<xref ref-type="bibr" rid="B36">Mazepova 1976</xref>, <xref ref-type="bibr" rid="B38">1990</xref>), all species have a trapezoidal valve shape, males have sexual bristles on the second antenna, and the Zenker organ bears six whorls of spines. One species we redescribe below falls within this diagnosis, although it was originally described in <italic><tp:taxon-name><tp:taxon-name-part taxon-name-part-type="genus" reg="Candona">Candona</tp:taxon-name-part></tp:taxon-name></italic>. We also noted some other morphological characters that improve the genus diagnosis, such as a very short finger on the right prehensile palp, a short basal seta (d1) on the walking leg, undivided penultimate segment of the cleaning leg, a foot-like shape of the M-peace of hemipenis, and ejaculatory process finger like and pronounced. Females also seem to have a long G2-claw on the second antenna, and Zenker organ has long spine-like projections on anterior end. Based on the redescription of two <italic><tp:taxon-name><tp:taxon-name-part taxon-name-part-type="genus" reg="Pseudocandona">Pseudocandona</tp:taxon-name-part></tp:taxon-name></italic> species, <italic><tp:taxon-name><tp:taxon-name-part taxon-name-part-type="genus" reg="Pseudocandona">P.</tp:taxon-name-part> <tp:taxon-name-part taxon-name-part-type="species" reg="ceratina">ceratina</tp:taxon-name-part></tp:taxon-name></italic> and <italic><tp:taxon-name><tp:taxon-name-part taxon-name-part-type="genus" reg="Pseudocandona">P.</tp:taxon-name-part> <tp:taxon-name-part taxon-name-part-type="species" reg="gajewskaye">gajewskaye</tp:taxon-name-part></tp:taxon-name></italic>, only the absence of the male sexual bristles on the second antenna separates this genus from <italic><tp:taxon-name><tp:taxon-name-part taxon-name-part-type="genus" reg="Baicalocandona">Baicalocandona</tp:taxon-name-part></tp:taxon-name></italic>. The number of A1 segments, as well as the number of setae on the second segment of the Md-palp seems to be variable. <italic><tp:taxon-name><tp:taxon-name-part taxon-name-part-type="genus" reg="Baicalocandona">Baicalocandona</tp:taxon-name-part></tp:taxon-name></italic> is very similar to the European subterranean genus, <italic><tp:taxon-name><tp:taxon-name-part taxon-name-part-type="genus" reg="Schellencandona">Schellencandona</tp:taxon-name-part></tp:taxon-name></italic>, both in the shell shape and morphology of the hemipenis.</p></tp:treatment-sec><ref-list><ref id="B36"><mixed-citation xmlns:xlink="http://www.w3.org/1999/xlink" xlink:type="simple">
          <person-group><name name-style="western"><surname>Mazepova</surname><given-names>GF</given-names></name></person-group> (<year>1976</year>) <article-title>Novoe o fauna Baikala.</article-title> <source>Transactions of the Limnological Institute,</source> <volume>18</volume>: <fpage>53</fpage>–<lpage>73</lpage>.</mixed-citation></ref><ref id="B38"><mixed-citation xmlns:xlink="http://www.w3.org/1999/xlink" xlink:type="simple">
          <person-group><name name-style="western"><surname>Mazepova</surname><given-names>GF</given-names></name></person-group> (<year>1990</year>) <source>Rakushkovye Rachki (<tp:taxon-name><tp:taxon-name-part taxon-name-part-type="class">Ostracoda</tp:taxon-name-part></tp:taxon-name>) Baykala</source>. <publisher-name>Akademija Nauk SSSR, Sibirskoe Otdelenie, Limnologicheskii Institut</publisher-name>, <fpage>1</fpage>–<lpage>471</lpage>.</mixed-citation></ref></ref-list></tp:taxon-treatment>
