# Supplementary material for: Morphological and molecular diversity of Lake Baikal candonid ostracods, with description of a new genus
Source: Zookeys. 2017 Jul 11;(684):19–56. doi: 10.3897/zookeys.684.13249 (PMC5523182; doi:10.3897/zookeys.684.13249)
Supplement: XML Treatment for Baicalocandona rupestris disona [file zookeys.684.13249-treatment8.xml]

<!DOCTYPE tp:taxon-treatment
  PUBLIC "-//TaxonX//DTD Taxonomic Treatment Publishing DTD v0 20100105//EN" "tax-treatment-NSO.dtd">
<tp:taxon-treatment xmlns:tp="http://www.plazi.org/taxpub"><tp:treatment-meta><kwd-group><label>Taxon classification</label><kwd><named-content xmlns:xlink="http://www.w3.org/1999/xlink" content-type="kingdom">Animalia</named-content></kwd><kwd><named-content xmlns:xlink="http://www.w3.org/1999/xlink" content-type="order">Podocopida</named-content></kwd><kwd><named-content xmlns:xlink="http://www.w3.org/1999/xlink" content-type="family">Candonidae</named-content></kwd></kwd-group><mixed-citation publication-type="journal"><person-group><name><surname>Karanovic</surname><given-names>Ivana</given-names></name><name><surname>Sitnikova</surname><given-names>Tatiana Ya.</given-names></name></person-group><article-title>Morphological and molecular diversity of Lake Baikal candonid ostracods, with description of a new genus</article-title><source>Zookeys</source><day>11</day><month>7</month><year>2017</year><volume>2017</volume><issue>684</issue><fpage>19</fpage><lpage>56</lpage><pub-id pub-id-type="doi">10.3897/zookeys.684.13249</pub-id></mixed-citation></tp:treatment-meta><tp:nomenclature><tp:taxon-name>
              <tp:taxon-name-part taxon-name-part-type="genus" reg="Baicalocandona">Baicalocandona</tp:taxon-name-part>
              <tp:taxon-name-part taxon-name-part-type="species" reg="rupestris">rupestris</tp:taxon-name-part>
              <tp:taxon-name-part taxon-name-part-type="subspecies" reg="disona">disona</tp:taxon-name-part>
            </tp:taxon-name><tp:taxon-authority>(Mazepova, 1990)</tp:taxon-authority><tp:taxon-status xmlns:xlink="http://www.w3.org/1999/xlink" xlink:type="simple">comb. n.</tp:taxon-status><xref ref-type="fig" rid="F12">Figs 12</xref><xref ref-type="fig" rid="F13">, 13</xref><xref ref-type="fig" rid="F14">, 14A</xref><xref ref-type="fig" rid="F15">, 15A</xref><!--PageBreak--><tp:nomenclature-citation-list><tp:nomenclature-citation><tp:taxon-name>
                  <tp:taxon-name-part taxon-name-part-type="genus" reg="Candona">Candona</tp:taxon-name-part> <tp:taxon-name-part taxon-name-part-type="species" reg="rupestris">rupestris</tp:taxon-name-part> <tp:taxon-name-part taxon-name-part-type="subspecies" reg="dissona">dissona</tp:taxon-name-part></tp:taxon-name><comment>subsp. n. – <xref ref-type="bibr" rid="B38">Mazepova (1990)</xref>: p. 152, fig. 56B, 57B.</comment></tp:nomenclature-citation></tp:nomenclature-citation-list></tp:nomenclature><tp:treatment-sec sec-type="material" id="SECID0E6UAG"><title>Material examined.</title><p>Soft parts of one male and one female used for DNA extraction, after that each dissected and mounted onto one glass slides, their shells kept on one <!--PageBreak-->SEM stub each, 40 juveniles kept in 95% alcohol, all collected from 12–15 m depth by SCUBA diving off Listvyanka, <named-content xmlns:xlink="http://www.w3.org/1999/xlink" content-type="dwc:verbatimCoordinates" xlink:type="simple"><named-content content-type="geo-json" specific-use="{&#34;type&#34;:&#34;Point&#34;,&#34;coordinates&#34;:[104.843833,51.864250]}" id="NCID0EKVAG" xlink:type="simple">51°51'51.3"N, 104°50'37.8"E</named-content></named-content>, 12 September 2015, collectors: Igor Khanaev and Ivan Nebesnykh.</p></tp:treatment-sec><tp:treatment-sec sec-type="description" id="SECID0EPVAG"><title>Short redescription.</title><p>Almost no sexual dimorphism in shell shape in lateral view (Fig. <xref ref-type="fig" rid="F12">12A–D</xref>). Both LV and RV trapezoidal, dorsal margin straight in middle and <!--PageBreak--><!--PageBreak--><!--PageBreak--><!--PageBreak-->rounded/inclined towards anterior and posterior ends. Posterior and anterior ends narrower and anterior slightly wider than posterior end. Surface mostly smooth and ornamented with few shallow pits only centrally. Surface cuticular pores simple, without prominent lip. Surface sensory setae long (Fig. <xref ref-type="fig" rid="F12">12E, F</xref>). Length around 0.7 mm.</p><fig id="F12" position="float" orientation="portrait"><label>Figure 12.</label><caption><p>SEM photographs of <italic><tp:taxon-name><tp:taxon-name-part taxon-name-part-type="genus" reg="Baicalocandona">Baicalocandona</tp:taxon-name-part> <tp:taxon-name-part taxon-name-part-type="species" reg="rupestris">rupestris</tp:taxon-name-part> <tp:taxon-name-part taxon-name-part-type="subspecies" reg="disona">disona</tp:taxon-name-part></tp:taxon-name></italic> (Mazepova, 1990). <bold>A, B, E, F</bold> male <bold>C, D</bold> female <bold>A</bold> RV, lateral view <bold>B</bold> LV, lateral view <bold>C</bold> RV, lateral view <bold>D</bold> LV, lateral view <bold>E</bold> details of the fine surface ornamentation <bold>F</bold> details of shell surface pores and sensilla.</p></caption><graphic xmlns:xlink="http://www.w3.org/1999/xlink" xlink:href="zookeys-684-019-g012.jpg" position="float" orientation="portrait" xlink:type="simple" id="oo_144397.jpg"/></fig><p>A1 7-segmented (Fig. <xref ref-type="fig" rid="F13">13A</xref>). Male A2 with subdivided penultimate segment and t2- and t3-setae transformed into sexual bristles; only z2-setae transformed into claws, z1, and z3-seta untransformed; G1- and G3-claws reduced and short, G2-claw long (Fig. <xref ref-type="fig" rid="F13">13B</xref>). Female A2 (Fig. <xref ref-type="fig" rid="F13">13M</xref>) with all three untransformed z-seta; G2 claw as long as all other claws. Md-palp (Fig. <xref ref-type="fig" rid="F13">13D</xref>) with 4+2 setae on inner side, gamma seta not plumose. Mxl-palp (Fig. <xref ref-type="fig" rid="F14">14C</xref>) with rectangular terminal segment. Prehensile palps (Fig. <xref ref-type="fig" rid="F13">13E, G</xref>) stocky, right one with very strong finger but not hook-like. L6 (Fig. <xref ref-type="fig" rid="F13">13H</xref>) with short basal seta. L7 (Fig. <xref ref-type="fig" rid="F13">13I</xref>) 4-segmented; basal segment with d1- and dp-setae; no e- or f-setae, g-seta long; terminal segment with setae h2- and h3- long and h1-seta shorter. UR in both sexes (Figs <xref ref-type="fig" rid="F13">13J, K</xref>) very similar, thin, and curved, with short posterior seta and thin, subequal claws. Hemipenis (Figs <xref ref-type="fig" rid="F13">13L</xref>, <xref ref-type="fig" rid="F14">14A</xref>) with large a-lobe but not laterally projecting, M-peace distally clearly foot-like, ejaculatory tube with large, finger-like distal end and with ornamented lateral plate. Female genital field (Fig. <xref ref-type="fig" rid="F13">13K</xref>) rounded. Zenker organ with 4+2 whorls of spines (Fig. <xref ref-type="fig" rid="F15">15A</xref>); anterior cap with thin margins and with long spine-like projections, and lattice not so well-pronounced. Eyes dark.</p><fig id="F13" position="float" orientation="portrait"><label>Figure 13.</label><caption><p>Line drawings of <italic><tp:taxon-name><tp:taxon-name-part taxon-name-part-type="genus" reg="Baicalocandona">Baicalocandona</tp:taxon-name-part> <tp:taxon-name-part taxon-name-part-type="species" reg="rupestris">rupestris</tp:taxon-name-part> <tp:taxon-name-part taxon-name-part-type="subspecies" reg="disona">disona</tp:taxon-name-part></tp:taxon-name></italic> (Mazepova, 1990) <bold>A-E, G, H, I, K, M</bold> male <bold>F, J, L</bold> female <bold>A</bold> A1 <bold>B</bold> A2 <bold>C</bold> Mxl-palp <bold>D</bold> Md-palp <bold>E, G</bold> prehensile palps <bold>F</bold> details of the L5 setae <bold>H</bold> L6 <bold>I</bold> L7 <bold>J, M</bold> UR <bold>K</bold> hemipenis.</p></caption><graphic xmlns:xlink="http://www.w3.org/1999/xlink" xlink:href="zookeys-684-019-g013.jpg" position="float" orientation="portrait" xlink:type="simple" id="oo_144398.jpg"/></fig></tp:treatment-sec><tp:treatment-sec><!--Section generated to contain objects referenced in tp:taxon-treatment.--><fig id="F14" position="float" orientation="portrait"><label>Figure 14.</label><caption><p>Light photographs of hemipenis. <bold>A</bold> <italic><tp:taxon-name><tp:taxon-name-part taxon-name-part-type="genus" reg="Baicalocandona">Baicalocandona</tp:taxon-name-part> <tp:taxon-name-part taxon-name-part-type="species" reg="rupestris">rupestris</tp:taxon-name-part> <tp:taxon-name-part taxon-name-part-type="subspecies" reg="disona">disona</tp:taxon-name-part></tp:taxon-name></italic> <bold>B</bold> <italic><tp:taxon-name><tp:taxon-name-part taxon-name-part-type="genus" reg="Baicalocandona">Baicalocandona</tp:taxon-name-part></tp:taxon-name></italic> sp. <bold>C</bold> <italic><tp:taxon-name><tp:taxon-name-part taxon-name-part-type="genus" reg="Mazepovacandona">Mazepovacandona</tp:taxon-name-part> <tp:taxon-name-part taxon-name-part-type="species" reg="navitarum">navitarum</tp:taxon-name-part></tp:taxon-name></italic> <bold>D</bold> <italic><tp:taxon-name><tp:taxon-name-part taxon-name-part-type="genus" reg="Mazepovacandona">Mazepovacandona</tp:taxon-name-part> <tp:taxon-name-part taxon-name-part-type="species" reg="directa">directa</tp:taxon-name-part></tp:taxon-name></italic> <bold>E</bold> <italic><tp:taxon-name><tp:taxon-name-part taxon-name-part-type="genus" reg="Mazepovacandona">Mazepovacandona</tp:taxon-name-part> <tp:taxon-name-part taxon-name-part-type="species" reg="orbiculata">orbiculata</tp:taxon-name-part></tp:taxon-name></italic> <bold>F</bold> <italic><tp:taxon-name><tp:taxon-name-part taxon-name-part-type="genus" reg="Mazepovacandona">Mazepovacandona</tp:taxon-name-part> <tp:taxon-name-part taxon-name-part-type="species" reg="spicata">spicata</tp:taxon-name-part></tp:taxon-name></italic>. Not to scale.</p></caption><graphic xmlns:xlink="http://www.w3.org/1999/xlink" xlink:href="zookeys-684-019-g014.jpg" position="float" orientation="portrait" xlink:type="simple" id="oo_144399.jpg"/></fig><fig id="F15" position="float" orientation="portrait"><label>Figure 15.</label><caption><p>Light photographs of Zenker organ. <bold>A</bold> <italic><tp:taxon-name><tp:taxon-name-part taxon-name-part-type="genus" reg="Baicalocandona">Baicalocandona</tp:taxon-name-part> <tp:taxon-name-part taxon-name-part-type="species" reg="rupestris">rupestris</tp:taxon-name-part> <tp:taxon-name-part taxon-name-part-type="subspecies" reg="disona">disona</tp:taxon-name-part></tp:taxon-name></italic> <bold>B</bold> <italic><tp:taxon-name><tp:taxon-name-part taxon-name-part-type="genus" reg="Baicalocandona">Baicalocandona</tp:taxon-name-part></tp:taxon-name></italic> sp. <bold>C</bold> <italic><tp:taxon-name><tp:taxon-name-part taxon-name-part-type="genus" reg="Mazepovacandona">Mazepovacandona</tp:taxon-name-part> <tp:taxon-name-part taxon-name-part-type="species" reg="navitarum">navitarum</tp:taxon-name-part></tp:taxon-name></italic> <bold>D</bold> <italic><tp:taxon-name><tp:taxon-name-part taxon-name-part-type="genus" reg="Mazepovacandona">Mazepovacandona</tp:taxon-name-part> <tp:taxon-name-part taxon-name-part-type="species" reg="directa">directa</tp:taxon-name-part></tp:taxon-name></italic> <bold>E</bold> <italic><tp:taxon-name><tp:taxon-name-part taxon-name-part-type="genus" reg="Mazepovacandona">Mazepovacandona</tp:taxon-name-part> <tp:taxon-name-part taxon-name-part-type="species" reg="orbiculata">orbiculata</tp:taxon-name-part></tp:taxon-name></italic> <bold>F</bold> <italic><tp:taxon-name><tp:taxon-name-part taxon-name-part-type="genus" reg="Mazepovacandona">Mazepovacandona</tp:taxon-name-part> <tp:taxon-name-part taxon-name-part-type="species" reg="spicata">spicata</tp:taxon-name-part></tp:taxon-name></italic>. Not to scale.</p></caption><graphic xmlns:xlink="http://www.w3.org/1999/xlink" xlink:href="zookeys-684-019-g015.jpg" position="float" orientation="portrait" xlink:type="simple" id="oo_144400.jpg"/></fig></tp:treatment-sec><ref-list><ref id="B38"><mixed-citation xmlns:xlink="http://www.w3.org/1999/xlink" xlink:type="simple">
          <person-group><name name-style="western"><surname>Mazepova</surname><given-names>GF</given-names></name></person-group> (<year>1990</year>) <source>Rakushkovye Rachki (<tp:taxon-name><tp:taxon-name-part taxon-name-part-type="class">Ostracoda</tp:taxon-name-part></tp:taxon-name>) Baykala</source>. <publisher-name>Akademija Nauk SSSR, Sibirskoe Otdelenie, Limnologicheskii Institut</publisher-name>, <fpage>1</fpage>–<lpage>471</lpage>.</mixed-citation></ref></ref-list></tp:taxon-treatment>
