# Supplementary material for: Morphological and molecular diversity of Lake Baikal candonid ostracods, with description of a new genus
Source: Zookeys. 2017 Jul 11;(684):19–56. doi: 10.3897/zookeys.684.13249 (PMC5523182; doi:10.3897/zookeys.684.13249)
Supplement: XML Treatment for Baicalocandona [file zookeys.684.13249-treatment9.xml]

<!DOCTYPE tp:taxon-treatment
  PUBLIC "-//TaxonX//DTD Taxonomic Treatment Publishing DTD v0 20100105//EN" "tax-treatment-NSO.dtd">
<tp:taxon-treatment xmlns:tp="http://www.plazi.org/taxpub"><tp:treatment-meta><kwd-group><label>Taxon classification</label><kwd><named-content xmlns:xlink="http://www.w3.org/1999/xlink" content-type="kingdom">Animalia</named-content></kwd><kwd><named-content xmlns:xlink="http://www.w3.org/1999/xlink" content-type="order">Podocopida</named-content></kwd><kwd><named-content xmlns:xlink="http://www.w3.org/1999/xlink" content-type="family">Candonidae</named-content></kwd></kwd-group><mixed-citation publication-type="journal"><person-group><name><surname>Karanovic</surname><given-names>Ivana</given-names></name><name><surname>Sitnikova</surname><given-names>Tatiana Ya.</given-names></name></person-group><article-title>Morphological and molecular diversity of Lake Baikal candonid ostracods, with description of a new genus</article-title><source>Zookeys</source><day>11</day><month>7</month><year>2017</year><volume>2017</volume><issue>684</issue><fpage>19</fpage><lpage>56</lpage><pub-id pub-id-type="doi">10.3897/zookeys.684.13249</pub-id></mixed-citation></tp:treatment-meta><tp:nomenclature><tp:taxon-name>
              <tp:taxon-name-part taxon-name-part-type="genus" reg="Baicalocandona">Baicalocandona</tp:taxon-name-part>
            </tp:taxon-name><tp:taxon-authority>sp.</tp:taxon-authority><xref ref-type="fig" rid="F14">Figs 14B</xref><xref ref-type="fig" rid="F15">, 15B</xref></tp:nomenclature><tp:treatment-sec sec-type="material" id="SECID0EA3AG"><title>Material examined.</title><p>Soft parts of one male used for DNA extraction, after that dissected and mounted onto one glass slide, shell broken during dissection, collected from 12–15 m depth by SCUBA diving off Listvyanka, <named-content xmlns:xlink="http://www.w3.org/1999/xlink" content-type="dwc:verbatimCoordinates" xlink:type="simple"><named-content content-type="geo-json" specific-use="{&#34;type&#34;:&#34;Point&#34;,&#34;coordinates&#34;:[104.843833,51.864250]}" id="NCID0EJ3AG" xlink:type="simple">51°51'51.3"N, 104°50'37.8"E</named-content></named-content>, 12 September 2015, collectors: Igor Khanaev and Ivan Nebesnykh.</p></tp:treatment-sec><tp:treatment-sec sec-type="description" id="SECID0EO3AG"><title>Short description.</title><p>A1 6-segmented. Male A2 with subdivided penultimate segment and t2- and t3-setae transformed into sexual bristles; both z1- z2-setae transformed onto claws; G1- and G3-claws reduced and short, G2-claw long. Md-palp with 4+2 setae on the inner side, gamma seta not plumose. Prehensile palps stocky and right one with a very strong finger but not hook-like. Hemipenis (Fig. <xref ref-type="fig" rid="F14">14B</xref>); with large a-lobe but not laterally projecting, M-peace distally clearly foot-like, ejaculatory tube with large, finger-like distal end and with ornamented lateral plate. Zenker organ with 4+2 whorls of spines (Fig. <xref ref-type="fig" rid="F15">15B</xref>); anterior cap with thin margins and with long spine-like projections, and lattice not so well-pronounced.</p><fig id="F14" position="float" orientation="portrait"><label>Figure 14.</label><caption><p>Light photographs of hemipenis. <bold>A</bold> <italic><tp:taxon-name><tp:taxon-name-part taxon-name-part-type="genus" reg="Baicalocandona">Baicalocandona</tp:taxon-name-part> <tp:taxon-name-part taxon-name-part-type="species" reg="rupestris">rupestris</tp:taxon-name-part> <tp:taxon-name-part taxon-name-part-type="subspecies" reg="disona">disona</tp:taxon-name-part></tp:taxon-name></italic> <bold>B</bold> <italic><tp:taxon-name><tp:taxon-name-part taxon-name-part-type="genus" reg="Baicalocandona">Baicalocandona</tp:taxon-name-part></tp:taxon-name></italic> sp. <bold>C</bold> <italic><tp:taxon-name><tp:taxon-name-part taxon-name-part-type="genus" reg="Mazepovacandona">Mazepovacandona</tp:taxon-name-part> <tp:taxon-name-part taxon-name-part-type="species" reg="navitarum">navitarum</tp:taxon-name-part></tp:taxon-name></italic> <bold>D</bold> <italic><tp:taxon-name><tp:taxon-name-part taxon-name-part-type="genus" reg="Mazepovacandona">Mazepovacandona</tp:taxon-name-part> <tp:taxon-name-part taxon-name-part-type="species" reg="directa">directa</tp:taxon-name-part></tp:taxon-name></italic> <bold>E</bold> <italic><tp:taxon-name><tp:taxon-name-part taxon-name-part-type="genus" reg="Mazepovacandona">Mazepovacandona</tp:taxon-name-part> <tp:taxon-name-part taxon-name-part-type="species" reg="orbiculata">orbiculata</tp:taxon-name-part></tp:taxon-name></italic> <bold>F</bold> <italic><tp:taxon-name><tp:taxon-name-part taxon-name-part-type="genus" reg="Mazepovacandona">Mazepovacandona</tp:taxon-name-part> <tp:taxon-name-part taxon-name-part-type="species" reg="spicata">spicata</tp:taxon-name-part></tp:taxon-name></italic>. Not to scale.</p></caption><graphic xmlns:xlink="http://www.w3.org/1999/xlink" xlink:href="zookeys-684-019-g014.jpg" position="float" orientation="portrait" xlink:type="simple" id="oo_144399.jpg"/></fig><fig id="F15" position="float" orientation="portrait"><label>Figure 15.</label><caption><p>Light photographs of Zenker organ. <bold>A</bold> <italic><tp:taxon-name><tp:taxon-name-part taxon-name-part-type="genus" reg="Baicalocandona">Baicalocandona</tp:taxon-name-part> <tp:taxon-name-part taxon-name-part-type="species" reg="rupestris">rupestris</tp:taxon-name-part> <tp:taxon-name-part taxon-name-part-type="subspecies" reg="disona">disona</tp:taxon-name-part></tp:taxon-name></italic> <bold>B</bold> <italic><tp:taxon-name><tp:taxon-name-part taxon-name-part-type="genus" reg="Baicalocandona">Baicalocandona</tp:taxon-name-part></tp:taxon-name></italic> sp. <bold>C</bold> <italic><tp:taxon-name><tp:taxon-name-part taxon-name-part-type="genus" reg="Mazepovacandona">Mazepovacandona</tp:taxon-name-part> <tp:taxon-name-part taxon-name-part-type="species" reg="navitarum">navitarum</tp:taxon-name-part></tp:taxon-name></italic> <bold>D</bold> <italic><tp:taxon-name><tp:taxon-name-part taxon-name-part-type="genus" reg="Mazepovacandona">Mazepovacandona</tp:taxon-name-part> <tp:taxon-name-part taxon-name-part-type="species" reg="directa">directa</tp:taxon-name-part></tp:taxon-name></italic> <bold>E</bold> <italic><tp:taxon-name><tp:taxon-name-part taxon-name-part-type="genus" reg="Mazepovacandona">Mazepovacandona</tp:taxon-name-part> <tp:taxon-name-part taxon-name-part-type="species" reg="orbiculata">orbiculata</tp:taxon-name-part></tp:taxon-name></italic> <bold>F</bold> <italic><tp:taxon-name><tp:taxon-name-part taxon-name-part-type="genus" reg="Mazepovacandona">Mazepovacandona</tp:taxon-name-part> <tp:taxon-name-part taxon-name-part-type="species" reg="spicata">spicata</tp:taxon-name-part></tp:taxon-name></italic>. Not to scale.</p></caption><graphic xmlns:xlink="http://www.w3.org/1999/xlink" xlink:href="zookeys-684-019-g015.jpg" position="float" orientation="portrait" xlink:type="simple" id="oo_144400.jpg"/></fig></tp:treatment-sec></tp:taxon-treatment>
