# Supplementary material for: Morphological and molecular diversity of Lake Baikal candonid ostracods, with description of a new genus
Source: Zookeys. 2017 Jul 11;(684):19–56. doi: 10.3897/zookeys.684.13249 (PMC5523182; doi:10.3897/zookeys.684.13249)
Supplement: Supplementary material 1 — Locality data and BenBank Accession Numbers [file zookeys-684-019-s001.xlsx]

## Sheet: Sheet1
				GenBank Accession number
Species	Locality	GPS coordiantes	COI	16S	18S	28S df	28S em	28S vx
Mazepovacandona navitarum Mazepova, 1976	Lake Baikal	51°51.855' N 104°50.63'E		MF115614	MF116190	MF115634	MF115657	MF115684
Candona bimucronataKlie, 1937	Montenegro	42°25.687'N 19°11.214'E		MF115615	MF116191		MF115658
Candona candida(O.F. Muller, 1776)	Germany	48°50.003'N 8°07.257'E		MF115616	MF116192	MF115635	MF115659	MF115685
Candona candida (O.F. Muller, 1776)	GenBank data	GenBank data			AB674971	AB674972
Mazepovacandona directa Bronstein, 1947	Lake Baikal	51°51.855' N 104°50.63'E	MF133521	MF115617	MF116193	MF115636		MF115686
Mazepovacandona godlewski_1 Mazepova, 1984	Lake Baikal	51°51.855' N 104°50.63'E		MF115618			MF115660	MF115687
Mazepovacandona godlewski_2 Mazepova, 1984	Lake Baikal	51°51.855' N 104°50.63'E			MF116194	MF115637	MF115661
Mazepovacandona godlewski_3 Mazepova, 1984	Lake Baikal	51°51.855' N 104°50.63'E				MF115638
Candona neglecta Sars, 1887	Bosnia & Herzegovina	44°41.059'N 16°14.173'E		MF115619	MF116195	MF115639	MF115662	MF115688
Mazepovacandona orbiculata Mazepova, 1990	Lake Baikal	51°51.855' N 104°50.63'E	MF133522	MF115620	MF116196	MF115640	MF115664	MF115691
Candona quasiakaina_1 Karanovic & Lee, 2012	South Korea	37°25.41667'N 127°03.92'E			MF116197		MF115665	MF115689
Candona quasiakaina_2 Karanovic & Lee, 2012	South Korea	37°25.41667'N 127°03.92'E					MF115666	MF115690
Candona quasiakaina_3 Karanovic & Lee, 2012	South Korea	37°25.41667'N 127°03.92'E					MF115667
Baicalocandona rupestrisBronstein, 1947	Lake Baikal	51°51.855' N 104°50.63'E	MF133519		MF116198	MF115641	MF115668	MF115692
Mazepovacandona spicata Mazepova, 1982	Lake Baikal	51°51.855' N 104°50.63'E	MF133520	MF115621	MF116199	MF115642	MF115663	MF115693
Mazepovacandona sp.	Lake Baikal	51°51.855' N 104°50.63'E		MF115622	MF116200	MF115643	MF115669	MF115695
Baicalocandona sp.	Lake Baikal	51°51.855' N 104°50.63'E			MF116201			MF115694
Candonopsis transgrediens_1 Brehm, 1923	South Korea	35°20.40167' 128°20.101'E'			KY088245
Candonopsis transgrediens_2 Brehm, 1923	South Korea	35°20.40167' 128°20.101'E'			KY088246
Cryptocandona smithi_1 Karanovic & Lee, 2012	South Korea	37°08.23667'N, 128°38.335E'			KY088244	MF115644	MF115676	MF115707
Cryptocandona smithi_2 Karanovic & Lee, 2012	South Korea	37°08.23667'N, 128°38.335E'			MF116202
Cryptocandona sp.	GenBank data	GenBank data			AB674968	AB674969
Earicandona mounchion_1 Karanovic, 2015	South Korea	38°13.697′N 128°33.868′E				MF115645		MF115697
Earicandona mounchion_2 Karanovic, 2015	South Korea	38°13.697′N 128°33.868′E						MF115698
Fabaeformiscandona fabaeformis (Fischer, 1851)	Germany	52°29.009'N 13°28.325'E			MF116203	MF115646	MF115670	MF115696
Fabaeformiscandona holzkampfi (Hartwig, 1900)	GenBank data	GenBank data			AY622190	DQ531753
Fabaeformiscandona kushiroensis (Hiruta & Hiruta, 2015)	GenBank data	GenBank data		AP014656	AB996740
Fabaeformiscandona sp.	GenBank data	GenBank data			AB674977	AB674978
Fabaeformiscandona subacuta_1 (Yang, 1982)	Lake Biwa	35°04.452'N 135°56.1'E			KY088240
Fabaeformiscandona subacuta_2 (Yang, 1982)	Lake Biwa	35°04.452'N 135°56.1'E			KY088241
Fabaeformiscandona subacuta_3 (Yang, 1982)	Lake Biwa	35°04.452'N 135°56.1'E			KY088242
Fabaeformiscandona subacuta_4 (Yang, 1982)	Lake Biwa	35°04.452'N 135°56.1'E			KY088243
Trapezicandona sp. 1_1	Slovenia	46°23.08333'N 14°01.63333'E		MF115631	MF116204		MF115678	MF115709
Trapezicandona sp. 1_2	Slovenia	46°23.08333'N 14°01.63333'E		MF115632	MF116205	MF115647	MF115679	MF115710
Trapezicandona sp. 2_1	Slovenia	46°23.08333'N 14°01.63333'E			MF116206		MF115680	MF115711
Trapezicandona sp. 2_2	Slovenia	46°23.08333'N 14°01.63333'E			MF116207		MF115681
Physocypria biwaensis (Okubo, 1990)	Lake Biwa	35°04.452'N 135°56.1'E			KY088227	MF115648	MF115682	MF115712
Physocypria cf. biwaensis (Okubo, 1990)	Lake Biwa	35°04.452'N 135°56.1'E			KY088224	MF115649	MF115683	MF115713
Physocypria sp.	South Korea	37°24.93333'N 127°02.48333'E		MF115633
Pilbaracandona eberhardi Karanovic & Marmonier, 2003	Australia	23°19'S 119°52'E			MF116208	MF115650	MF115677	MF115708
Pseudocandona albicans (Brady, 1864)	Germany	52°29.009'N 13°28.325'E		MF115624	MF116209			MF115699
Pseudocandona hartwigi (G.W. Muller, 1900)	Germany	53°35.958'N 10°01.708'E		MF115625	MF116210	MF115651		MF115703
Pseudocandona insculpta (G.W. Muller, 1900)	Germany	53°35.958'N 10°01.708'E		MF115626				MF115700
Pseudocandona pratensis (Hartwig, 1901)	Germany	52°29.009'N 13°28.325'E		MF115627	MF116211	MF115652		MF115701
Pseudocandona regisnikolai Karanovic & Petkovski, 1999	Skadar Lake	42°21.298'N 19°01.173'E		MF115628	MF116212	MF115653	MF115671	MF115702
Pseudocandona sp.	GenBank data	GenBank data			AB674973	AB674975
Pseudocandona sp. 1	Lake Baikal	51°51.855' N 104°50.63'E		MF115623		MF115654	MF115672	MF115704
Pseudocandona sp. 6	Lake Baikal	51°51.855' N 104°50.63'E			MF116213	MF115655	MF115673	MF115705
Typhlocypris choi Karanovic & Lee, 2012	South Korea	36°52.644'N 128°17.784'E		MF115629	MF116214		MF115674
Typhlocypris sp.	Thailand	19°04.878'N 100°04.41233'E		MF115629	MF116215	MF115656	MF115675	MF115706
Undulacandona aeolus Karanovic & Cho, 2016	South Korea	37°22.56167'N 127°51.37667'E			KY088236	KY088249,	KY088257	KY088265
Undulacandona andromeda_1Karanovic & Cho, 2016	South Korea	38°00.765'N 127°14.79333'E			KY088238	KY088252,	KY088260	KY088268
Undulacandona andromeda_2 Karanovic & Cho, 2016	South Korea	38°00.765'N 127°14.79333'E			KY088239	KY088252	KY088260	KY088268
Undulacandona koreana_1 Karanovic & Cho, 2016	South Korea	38°00.765'N 127°14.79333'E			KY088233	KY088247	KY088255	KY088263
Undulacandona koreana_2 Karanovic & Cho, 2016	South Korea	38°00.765'N 127°14.79333'E			KY088234	KY088248	KY088256	KY088264
Undulacandona koreana_3 Karanovic & Cho, 2016	South Korea	38°00.765'N 127°14.79333'E			KY088235
Undulacandona sp.	South Korea	38°00.765'N 127°14.79333'E			KY088237	KY088250	KY088258	KY088266
