# Supplementary material for: Morphological and molecular diversity of Lake Baikal candonid ostracods, with description of a new genus
Source: Zookeys. 2017 Jul 11;(684):19–56. doi: 10.3897/zookeys.684.13249 (PMC5523182; doi:10.3897/zookeys.684.13249)
Supplement: Supplementary material 7 — p-distances between COI sequences [file zookeys-684-019-s007.xls]

## Sheet: MatrixOutput
Baicalocandona rupestris
Mazepovacandona spicata	0.194141
Mazepovacandona directa	0.234602	0.164096
Mazepovacandona orbiculata	0.213472	0.203912	0.155567

## Sheet: Caption
Table. Estimates of Evolutionary Divergence between Sequences
The number of base substitutions per site from between sequences are shown. Analyses were conducted using the Kimura 2-parameter model [1]. The analysis involved 4 nucleotide sequences. Codon positions included were 1st+2nd+3rd+Noncoding. All ambiguous positions were removed for each sequence pair. There were a total of 200 positions in the final dataset. Evolutionary analyses were conducted in M…
1. Kimura M. (1980). A simple method for estimating evolutionary rate of base substitutions through comparative studies of nucleotide sequences. Journal of Molecular Evolution 16:111-120.
2. Kumar S., Stecher G., and Tamura K. (2016). MEGA7: Molecular Evolutionary Genetics Analysis version 7.0 for bigger datasets.Molecular Biology and Evolution 33:1870-1874.
Disclaimer: Although utmost care has been taken to ensure the correctness of the caption, the caption text is provided "as is" without any warranty of any kind. Authors advise the user to carefully check the caption prior to its use for any purpose and report any errors or problems to the authors immediately (www.megasoftware.net). In no event shall the authors and their employers be liable for a…
